# Supplementary material for: Comorbidity network analysis using graphical models for electronic health records
Source: Front Big Data. 2023 Aug 17;6:846202. doi: 10.3389/fdata.2023.846202 (PMC10470017; doi:10.3389/fdata.2023.846202)
Supplement: Supplementary material 1 — Prevalence of diagnosis categories: 654 diagnosis categories. [file Data_Sheet_1.zip]

Archive with 6 entries (6 files):
- Supplementary file 1.xlsx
- Supplementary file 2.xlsx
- Supplementary file 3.jpeg
- Supplementary file 4.jpeg
- Supplementary file 5.xlsx
- Supplementary file 6.docx
