# Supplementary material for: Comorbidity network analysis using graphical models for electronic health records
Source: Front Big Data. 2023 Aug 17;6:846202. doi: 10.3389/fdata.2023.846202 (PMC10470017; doi:10.3389/fdata.2023.846202)
Supplement: Supplementary material 1 — Prevalence of diagnosis categories: 654 diagnosis categories. [file Data_Sheet_1.zip › Supplementary file 1.xlsx]

## Sheet: Disease prevalence
DiseaseCategory	ICD9_code	frequency	percentage
Abscess of anal and rectal regions	566	25	0.0005
Abscess of lung and mediastinum	513	76	0.0016
Accidental cut, puncture, perforation, or hemorrhage during medical care	E870	286	0.0061
Accidental poisoning by alcohol, not elsewhere classified	E860	25	0.0005
Accidental poisoning by analgesics, antipyretics, and antirheumatics	E850	142	0.0031
Accidental poisoning by other drugs	E858	56	0.0012
Accidental poisoning by other drugs acting on central and autonomic nervous systems	E855	25	0.0005
Accidental poisoning by other psychotropic agents	E854	69	0.0015
Accidental poisoning by tranquilizers	E853	48	0.001
Accidents caused by cutting and piercing instruments or objects	E920	31	0.0007
Accidents caused by machinery	E919	30	0.0006
Acquired absence of other organs and tissue	V88	122	0.0026
Acquired hemolytic anemias	283	118	0.0025
Acquired hypothyroidism	244	3712	0.0798
Acute and subacute endocarditis	421	258	0.0055
Acute and subacute necrosis of liver	570	865	0.0186
Acute appendicitis	540	43	0.0009
Acute bronchitis and bronchiolitis	466	93	0.002
Acute glomerulonephritis	580	51	0.0011
Acute laryngitis and tracheitis	464	52	0.0011
Acute myocardial infarction	410	4380	0.0942
Acute myocarditis	422	22	0.0005
Acute pericarditis	420	198	0.0043
Acute pharyngitis	462	27	0.0006
Acute pulmonary heart disease	415	874	0.0188
Acute renal failure	584	8087	0.1739
Acute sinusitis	461	70	0.0015
Acute upper respiratory infections of multiple or unspecified sites	465	63	0.0014
Adjustment reaction	309	302	0.0065
Affective psychoses	296	998	0.0215
Agents primarily acting on the smooth and skeletal muscles and respiratory system causing adverse effects in therapeutic use	E945	20	0.0004
Agents primarily affecting blood constituents causing adverse effects in therapeutic use	E934	549	0.0118
Agents primarily affecting the cardiovascular system causing adverse effects in therapeutic use	E942	298	0.0064
Alcohol dependence syndrome	303	1609	0.0346
Alcoholic psychoses	291	870	0.0187
Allergic rhinitis	477	58	0.0012
Anal fissure and fistula	565	41	0.0009
Analgesics, antipyretics, and antirheumatics causing adverse effects in therapeutic use	E935	401	0.0086
Angina pectoris	413	954	0.0205
Ankylosing spondylitis and other inflammatory spondylopathies	720	47	0.001
Anterior horn cell disease	335	44	0.0009
Antibiotics causing adverse effects in therapeutic use	E930	353	0.0076
Anticonvulsants and anti-Parkinsonism drugs causing adverse effects in therapeutic use	E936	86	0.0018
Aortic aneurysm and dissection	441	1323	0.0284
Aplastic anemia	284	711	0.0153
Arterial embolism and thrombosis	444	344	0.0074
Arthropathy associated with infections	711	122	0.0026
Arthropathy associated with other disorders classified elsewhere	713	54	0.0012
Artificial opening status	V44	712	0.0153
Asbestosis	501	93	0.002
Assault by cutting and piercing instrument	E966	70	0.0015
Assault by firearms and explosives	E965	50	0.0011
Assault by other and unspecified means	E968	98	0.0021
Asthma	493	2502	0.0538
Asymptomatic human immunodeficiency virus [HIV] infection status	V08	234	0.005
Atherosclerosis	440	1277	0.0275
Atopic dermatitis and related conditions	691	110	0.0024
Attention to artificial openings	V55	174	0.0037
Bacterial infection in conditions classified elsewhere and of unspecified site	041	3102	0.0667
Bacterial meningitis	320	93	0.002
Benign neoplasm of brain and other parts of nervous system	225	224	0.0048
Benign neoplasm of other endocrine glands and related structures	227	93	0.002
Benign neoplasm of other parts of digestive system	211	356	0.0077
Benign neoplasm of ovary	220	21	0.0005
Benign neoplasm of respiratory and intrathoracic organs	212	49	0.0011
Birth trauma	767	152	0.0033
Blindness and low vision	369	299	0.0064
Body mass index	V85	528	0.0114
Bronchiectasis	494	140	0.003
Bronchitis, not specified as acute or chronic	490	34	0.0007
Bronchopneumonia, organism unspecified	485	47	0.001
Bulbus cordis anomalies and anomalies of cardiac septal closure	745	745	0.016
Calculus of kidney and ureter	592	226	0.0049
Candidiasis	112	1109	0.0238
Carcinoma in situ of breast and genitourinary system	233	30	0.0006
Cardiac dysrhythmias	427	13008	0.2797
Cardiomyopathy	425	1368	0.0294
Carrier or suspected carrier of infectious diseases	V02	185	0.004
Cataract	366	146	0.0031
Cellulitis and abscess of finger and toe	681	40	0.0009
Cerebral laceration and contusion	851	311	0.0067
Certain adverse effects, not elsewhere classified	995	3941	0.0847
Certain congenital musculoskeletal deformities	754	59	0.0013
Certain early complications of trauma	958	274	0.0059
Cholelithiasis	574	833	0.0179
Chromosomal anomalies	758	136	0.0029
Chronic airways obstruction, not elsewhere classified	496	3135	0.0674
Chronic bronchitis	491	842	0.0181
Chronic glomerulonephritis	582	45	0.001
Chronic liver disease and cirrhosis	571	2022	0.0435
Chronic pulmonary heart disease	416	1770	0.0381
Chronic renal failure	585	4209	0.0905
Chronic sinusitis	473	149	0.0032
Chronic ulcer of skin	707	2027	0.0436
Cleft palate and cleft lip	749	27	0.0006
Coagulation defects	286	1548	0.0333
Complications affecting specified body systems, not elsewhere classified	997	4103	0.0882
Complications of medical care, not elsewhere classified	999	597	0.0128
Complications peculiar to certain specified procedures	996	2695	0.0579
Concussion	850	95	0.002
Conditions involving the integument and temperature regulation of fetus and newborn	778	385	0.0083
Conduction disorders	426	1149	0.0247
Congenital anomalies of ear, face, and neck	744	29	0.0006
Congenital anomalies of eye	743	30	0.0006
Congenital anomalies of genital organs	752	129	0.0028
Congenital anomalies of respiratory system	748	66	0.0014
Congenital anomalies of the integument	757	127	0.0027
Congenital anomalies of urinary system	753	269	0.0058
Contact dermatitis and other eczema	692	135	0.0029
Contact with or exposure to communicable diseases	V01	33	0.0007
Contusion of eye and adnexa	921	66	0.0014
Contusion of face, scalp, and neck except eye(s)	920	183	0.0039
Contusion of lower limb and of other and unspecified sites	924	105	0.0023
Contusion of trunk	922	91	0.002
Contusion of upper limb	923	31	0.0007
Convalescence and palliative care	V66	839	0.018
Crystal arthropathies	712	36	0.0008
Curvature of spine	737	238	0.0051
Cystitis	595	57	0.0012
Deficiency of B-complex components	266	176	0.0038
Dentofacial anomalies, including malocclusion	524	24	0.0005
Depressive disorder, not elsewhere classified	311	2405	0.0517
Dermatitis due to substances taken internally	693	414	0.0089
Dermatophytosis	110	98	0.0021
Diabetes mellitus	250	9905	0.213
Diffuse diseases of connective tissue	710	294	0.0063
Diseases due to other mycobacteria	031	27	0.0006
Diseases of aortic valve	395	30	0.0006
Diseases of esophagus	530	5365	0.1153
Diseases of hair and hair follicles	704	29	0.0006
Diseases of hard tissues of teeth	521	106	0.0023
Diseases of mitral and aortic valves	396	702	0.0151
Diseases of mitral valve	394	115	0.0025
Diseases of other endocardial structures	397	563	0.0121
Diseases of pancreas	577	1077	0.0232
Diseases of pulp and periapical tissues	522	78	0.0017
Diseases of the oral soft tissues, excluding lesions specific for gingiva and tongue	528	163	0.0035
Diseases of the salivary glands	527	34	0.0007
Diseases of white blood cells	288	1278	0.0275
Dislocation of hip	835	35	0.0008
Dislocation of knee	836	21	0.0005
Dislocation of shoulder	831	49	0.0011
Disorders involving the immune mechanism	279	97	0.0021
Disorders of adrenal glands	255	386	0.0083
Disorders of amino-acid transport and metabolism	270	26	0.0006
Disorders of carbohydrate transport and metabolism	271	46	0.001
Disorders of conjunctiva	372	165	0.0035
Disorders of external ear	380	23	0.0005
Disorders of fluid, electrolyte, and acid-base balance	276	10869	0.2337
Disorders of function of stomach	536	307	0.0066
Disorders of lipoid metabolism	272	11302	0.243
Disorders of menstruation and other abnormal bleeding from female genital tract	626	41	0.0009
Disorders of mineral metabolism	275	976	0.021
Disorders of muscle, ligament, and fascia	728	645	0.0139
Disorders of optic nerve and visual pathways	377	51	0.0011
Disorders of parathyroid gland	252	135	0.0029
Disorders of penis	607	86	0.0018
Disorders of plasma protein metabolism	273	207	0.0045
Disorders of the autonomic nervous system	337	104	0.0022
Disorders of the orbit	376	35	0.0008
Disorders of the pituitary gland and its hypothalamic control	253	512	0.011
Disorders relating to long gestation and high birthweight	766	468	0.0101
Disorders relating to short gestation and unspecified low birthweight	765	3328	0.0716
Disorders resulting from impaired renal function	588	164	0.0035
Diverticula of intestine	562	1049	0.0226
Drug dependence	304	509	0.0109
Drug psychoses	292	452	0.0097
Drugs primarily affecting the autonomic nervous system causing adverse effects in therapeutic use	E941	52	0.0011
Duodenal ulcer	532	398	0.0086
Early or threatened labor	644	25	0.0005
Effects of other external causes	994	36	0.0008
Effects of reduced temperature	991	63	0.0014
Elective surgery for purposes other than remedying health states	V50	1993	0.0429
Emphysema	492	510	0.011
Empyema	510	187	0.004
Encephalitis, myelitis, and encephalomyelitis	323	56	0.0012
Endocrine and metabolic disturbances specific to the fetus and newborn	775	737	0.0158
Endometriosis	617	27	0.0006
Epilepsy	345	1079	0.0232
Erythematous conditions	695	115	0.0025
Essential hypertension	401	16791	0.361
Excessive cold	E901	31	0.0007
Facial nerve disorders	351	111	0.0024
Fall from or out of building or other structure	E882	80	0.0017
Fall on or from ladders or scaffolding	E881	121	0.0026
Fall on or from stairs or steps	E880	509	0.0109
Fall on same level from slipping, tripping, or stumbling	E885	592	0.0127
Family history of certain chronic disabling diseases	V17	711	0.0153
Family history of certain other specific conditions	V18	159	0.0034
Family history of malignant neoplasm	V16	226	0.0049
Fetal and neonatal hemorrhage	772	297	0.0064
Fetus or newborn affected by complications of placenta, cord, and membranes	762	109	0.0023
Fetus or newborn affected by maternal complications of pregnancy	761	48	0.001
Fetus or newborn affected by maternal conditions which may be unrelated to present pregnancy	760	81	0.0017
Fetus or newborn affected by other complications of labor and delivery	763	115	0.0025
Fight, brawl, and rape	E960	67	0.0014
Fistula involving female genital tract	619	25	0.0005
Fitting and adjustment of other device	V53	185	0.004
Foreign body accidentally entering other orifice	E915	162	0.0035
Foreign body in mouth, esophagus, and stomach	935	76	0.0016
Foreign body in pharynx and larynx	933	160	0.0034
Foreign body in trachea, bronchus, and lung	934	210	0.0045
Fracture of ankle	824	175	0.0038
Fracture of base of skull	801	616	0.0132
Fracture of carpal bone(s)	814	37	0.0008
Fracture of clavicle	810	237	0.0051
Fracture of face bones	802	592	0.0127
Fracture of humerus	812	194	0.0042
Fracture of metacarpal bone(s)	815	73	0.0016
Fracture of neck of femur	820	297	0.0064
Fracture of one or more phalanges of foot	826	24	0.0005
Fracture of one or more phalanges of hand	816	52	0.0011
Fracture of one or more tarsal and metatarsal bones	825	106	0.0023
Fracture of other and unspecified parts of femur	821	200	0.0043
Fracture of patella	822	39	0.0008
Fracture of pelvis	808	444	0.0095
Fracture of radius and ulna	813	281	0.006
Fracture of rib(s), sternum, larynx, and trachea	807	995	0.0214
Fracture of scapula	811	150	0.0032
Fracture of tibia and fibula	823	264	0.0057
Fracture of vault of skull	800	153	0.0033
Fracture of vertebral column with spinal cord lesion	806	223	0.0048
Fracture of vertebral column without mention of spinal cord lesion	805	938	0.0202
Fracture, cause unspecified	E887	26	0.0006
Functional digestive disorders, not elsewhere classified	564	1033	0.0222
Gastric ulcer	531	399	0.0086
Gastritis and duodenitis	535	722	0.0155
Gastrointestinal hemorrhage	578	1764	0.0379
Gastrojejunal ulcer	534	47	0.001
General medical examination	V70	438	0.0094
General symptoms	780	4122	0.0886
Genital prolapse	618	27	0.0006
Gingival and periodontal diseases	523	41	0.0009
Glaucoma	365	562	0.0121
Gout	274	1654	0.0356
Health supervision of infant or child	V20	80	0.0017
Hearing loss	389	235	0.0051
Heart failure	428	9222	0.1983
Hemangioma and lymphangioma, any site	228	107	0.0023
Hematological disorders of fetus and newborn	776	505	0.0109
Hemiplegia and hemiparesis	342	673	0.0145
Hemolytic disease of fetus or newborn, due to isoimmunization	773	86	0.0018
Hemorrhoids	455	344	0.0074
Hereditary and idiopathic peripheral neuropathy	356	320	0.0069
Hereditary hemolytic anemias	282	151	0.0032
Herpes simplex	054	162	0.0035
Herpes zoster	053	94	0.002
Hodgkin's disease	201	73	0.0016
Hormones and synthetic substitutes causing adverse effects in therapeutic use	E932	416	0.0089
Housing, household, and economic circumstances	V60	188	0.004
Human immunodeficiency virus [HIV] disease	042	341	0.0073
Hydrocele	603	20	0.0004
Hydronephrosis	591	320	0.0069
Hyperkinetic syndrome of childhood	314	147	0.0032
Hyperplasia of prostate	600	1459	0.0314
Hypertension complicating pregnancy, childbirth, and the puerperium	642	43	0.0009
Hypertensive heart and renal disease	404	45	0.001
Hypertensive heart disease	402	77	0.0017
Hypertensive renal disease	403	3915	0.0842
Hypotension	458	3690	0.0793
Ill-defined descriptions and complications of heart disease	429	461	0.0099
Ill-defined intestinal infections	009	43	0.0009
Infantile cerebral palsy	343	55	0.0012
Infection with drug-resistant microorganisms	V09	533	0.0115
Infections of kidney	590	187	0.004
Infections specific to the perinatal period	771	427	0.0092
Infective and parasitic conditions in the mother classifiable elsewhere but complicating pregnancy, childbirth, and the puerperium	647	21	0.0005
Inflammation of eyelids	373	22	0.0005
Inflammatory and toxic neuropathy	357	1042	0.0224
Inflammatory disease of cervix, vagina, and vulva	616	32	0.0007
Inflammatory disease of ovary, fallopian tube, pelvic cellular tissue, and peritoneum	614	54	0.0012
Inflammatory diseases of prostate	601	33	0.0007
Influenza	487	95	0.002
Inguinal hernia	550	167	0.0036
Inhalation and ingestion of food causing obstruction of respiratory tract or suffocation	E911	33	0.0007
Inhalation and ingestion of other object causing obstruction of respiratory tract or suffocation	E912	134	0.0029
Injury to blood vessels of abdomen and pelvis	902	74	0.0016
Injury to blood vessels of head and neck	900	42	0.0009
Injury to blood vessels of lower extremity and unspecified sites	904	33	0.0007
Injury to blood vessels of thorax	901	41	0.0009
Injury to blood vessels of upper extremity	903	47	0.001
Injury to gastrointestinal tract	863	130	0.0028
Injury to heart and lung	861	453	0.0097
Injury to kidney	866	115	0.0025
Injury to liver	864	284	0.0061
Injury to other and unspecified intrathoracic organs	862	85	0.0018
Injury to other intra-abdominal organs	868	259	0.0056
Injury to pelvic organs	867	181	0.0039
Injury to peripheral nerve(s) of shoulder girdle and upper limb	955	33	0.0007
Injury to spleen	865	293	0.0063
Injury, other and unspecified	959	73	0.0016
Intervertebral disc disorders	722	326	0.007
Intestinal infections due to other organisms	008	1034	0.0222
Intestinal malabsorption	579	150	0.0032
Intestinal obstruction without mention of hernia	560	1328	0.0286
Intracerebral hemorrhage	431	1226	0.0264
Intracranial and intraspinal abscess	324	137	0.0029
Intracranial injury of other and unspecified nature	854	41	0.0009
Intrauterine hypoxia and birth asphyxia	768	25	0.0005
Iron deficiency anemias	280	1459	0.0314
Late effects of accidental injury	E929	134	0.0029
Late effects of acute poliomyelitis	138	60	0.0013
Late effects of cerebrovascular disease	438	894	0.0192
Late effects of injuries to the nervous system	907	79	0.0017
Late effects of musculoskeletal and connective tissue injuries	905	38	0.0008
Late effects of other and unspecified external causes	909	81	0.0017
Lipoma	214	30	0.0006
Liver abscess and sequelae of chronic liver disease	572	1172	0.0252
Lung involvement in conditions classified elsewhere	517	70	0.0015
Lymphoid leukemia	204	182	0.0039
Lymphosarcoma and reticulosarcoma	200	84	0.0018
Malignant melanoma of skin	172	42	0.0009
Malignant neoplasm of bladder	188	99	0.0021
Malignant neoplasm of body of uterus	182	25	0.0005
Malignant neoplasm of brain	191	203	0.0044
Malignant neoplasm of colon	153	169	0.0036
Malignant neoplasm of connective and other soft tissue	171	33	0.0007
Malignant neoplasm of esophagus	150	172	0.0037
Malignant neoplasm of female breast	174	120	0.0026
Malignant neoplasm of gallbladder and extrahepatic bile ducts	156	79	0.0017
Malignant neoplasm of kidney and other and unspecified urinary organs	189	181	0.0039
Malignant neoplasm of larynx	161	23	0.0005
Malignant neoplasm of liver and intrahepatic bile ducts	155	346	0.0074
Malignant neoplasm of ovary and other uterine adnexa	183	72	0.0015
Malignant neoplasm of pancreas	157	232	0.005
Malignant neoplasm of prostate	185	244	0.0052
Malignant neoplasm of rectum, rectosigmoid junction, and anus	154	67	0.0014
Malignant neoplasm of retroperitoneum and peritoneum	158	25	0.0005
Malignant neoplasm of small intestine, including duodenum	152	24	0.0005
Malignant neoplasm of stomach	151	143	0.0031
Malignant neoplasm of thyroid gland	193	29	0.0006
Malignant neoplasm of tongue	141	20	0.0004
Malignant neoplasm of trachea, bronchus, and lung	162	908	0.0195
Malignant neoplasm without specification of site	199	148	0.0032
Meningitis due to enterovirus	047	24	0.0005
Meningitis of unspecified cause	322	77	0.0017
Menopausal and postmenopausal disorders	627	36	0.0008
Migraine	346	422	0.0091
Mild intellectual disabilities	317	62	0.0013
Mononeuritis of lower limb	355	187	0.004
Mononeuritis of upper limb and mononeuritis multiplex	354	84	0.0018
Motor vehicle traffic accident due to loss of control, without collision on the highway	E816	333	0.0072
Motor vehicle traffic accident involving collision with other vehicle	E813	82	0.0018
Motor vehicle traffic accident involving collision with pedestrian	E814	243	0.0052
Motor vehicle traffic accident of unspecified nature	E819	99	0.0021
Multiple fractures involving skull or face with other bones	804	47	0.001
Multiple myeloma and immunoproliferative neoplasms	203	143	0.0031
Multiple sclerosis	340	210	0.0045
Muscular dystrophies and other myopathies	359	137	0.0029
Myeloid leukemia	205	217	0.0047
Myoneural disorders	358	96	0.0021
Need for isolation and other prophylactic measures	V07	55	0.0012
Need for other prophylactic vaccination and inoculation against single diseases	V05	5692	0.1224
Need for prophylactic vaccination and inoculation against bacterial diseases	V03	29	0.0006
Need for prophylactic vaccination and inoculation against certain viral diseases	V04	31	0.0007
Need for prophylactic vaccination and inoculation against combinations of diseases	V06	27	0.0006
Neoplasm of uncertain behavior of digestive and respiratory systems	235	27	0.0006
Neoplasm of uncertain behavior of endocrine glands and nervous system	237	54	0.0012
Neoplasm of uncertain behavior of other and unspecified sites and tissues	238	464	0.01
Neoplasm of unspecified nature	239	42	0.0009
Nephritis and nephropathy, not specified as acute or chronic	583	404	0.0087
Nephrotic syndrome	581	35	0.0008
Neuroendocrine tumors	209	23	0.0005
Neurotic disorders	300	2113	0.0454
Nondependent abuse of drugs	305	4151	0.0892
Noninfective disorders of lymphatic channels	457	94	0.002
Noninflammatory disorders of ovary, fallopian tube, and broad ligament	620	65	0.0014
Noninflammatory disorders of vagina	623	36	0.0008
Nonspecific abnormal findings in other body substances	792	159	0.0034
Nonspecific abnormal findings on radiological and other examination of body structure	793	147	0.0032
Nonspecific abnormal histological and immunological findings	795	86	0.0018
Nonspecific abnormal results of function studies	794	236	0.0051
Nonspecific findings on examination of blood	790	2644	0.0568
Nonspecific findings on examination of urine	791	68	0.0015
Nontoxic nodular goiter	241	192	0.0041
Nontraffic accident involving other off-road motor vehicle	E821	24	0.0005
Nutritional marasmus	261	147	0.0032
Obesity and other hyperalimentation	278	1988	0.0427
Observation and evaluation of newborns and infants for suspected condition not found	V29	5655	0.1216
Occlusion and stenosis of precerebral arteries	433	943	0.0203
Occlusion of cerebral arteries	434	1238	0.0266
Old myocardial infarction	412	2328	0.0501
Open wound of chest (wall)	875	28	0.0006
Open wound of ear	872	44	0.0009
Open wound of elbow, forearm, and wrist	881	106	0.0023
Open wound of finger(s)	883	44	0.0009
Open wound of hand except finger(s) alone	882	52	0.0011
Open wound of hip and thigh	890	30	0.0006
Open wound of knee, leg [except thigh], and ankle	891	122	0.0026
Open wound of neck	874	56	0.0012
Open wound of ocular adnexa	870	67	0.0014
Open wound of other and unspecified sites, except limbs	879	45	0.001
Open wound of shoulder and upper arm	880	41	0.0009
Organ or tissue replaced by other means	V43	1547	0.0333
Organ or tissue replaced by transplant	V42	625	0.0134
Organic sleep disorders	327	1551	0.0333
Osteitis deformans and osteopathies associated with other disorders classified elsewhere	731	100	0.0022
Osteoarthrosis and allied disorders	715	1070	0.023
Osteomyelitis, periostitis, and other infections involving bone	730	379	0.0081
Other acquired deformities of limbs	736	87	0.0019
Other acquired deformity	738	74	0.0016
Other acute and subacute form of ischemic heart disease	411	1651	0.0355
Other alveolar and parietoalveolar pneumopathy	516	105	0.0023
Other and ill-defined cerebrovascular disease	437	581	0.0125
Other and ill-defined conditions originating in the perinatal period	779	1613	0.0347
Other and unqualified skull fractures	803	86	0.0018
Other and unspecified aftercare	V58	4845	0.1042
Other and unspecified anemias	285	9037	0.1943
Other and unspecified arthropathies	716	303	0.0065
Other and unspecified complications of the puerperium, not elsewhere classified	674	37	0.0008
Other and unspecified congenital anomalies	759	100	0.0022
Other and unspecified disorder of joint	719	356	0.0077
Other and unspecified disorders of back	724	981	0.0211
Other and unspecified disorders of metabolism	277	281	0.006
Other and unspecified disorders of the nervous system	349	519	0.0112
Other and unspecified drugs and medicinal substances causing adverse effects in therapeutic use	E947	314	0.0068
Other and unspecified environmental and accidental causes	E928	269	0.0058
Other and unspecified fall	E888	962	0.0207
Other and unspecified infectious and parasitic diseases	136	75	0.0016
Other and unspecified intracranial hemorrhage	432	366	0.0079
Other and unspecified intracranial hemorrhage following injury	853	191	0.0041
Other and unspecified misadventures during medical care	E876	20	0.0004
Other and unspecified protein-calorie malnutrition	263	1026	0.0221
Other aneurysm	442	239	0.0051
Other anti-infectives causing adverse effects in therapeutic use	E931	99	0.0021
Other arthropod-borne diseases	088	30	0.0006
Other bacterial diseases	040	31	0.0007
Other bacterial pneumonia	482	1562	0.0336
Other cellulitis and abscess	682	1170	0.0252
Other central nervous system depressants and anesthetics causing adverse effects in therapeutic use	E938	68	0.0015
Other cerebral degenerations	331	1126	0.0242
Other complications of pregnancy, not elsewhere classified	646	27	0.0006
Other complications of procedures, not elsewhere classified	998	3818	0.0821
Other conditions of brain	348	2633	0.0566
Other congenital anomalies of circulatory system	747	628	0.0135
Other congenital anomalies of digestive system	751	109	0.0023
Other congenital anomalies of heart	746	523	0.0112
Other congenital anomalies of limbs	755	80	0.0017
Other congenital anomalies of nervous system	742	125	0.0027
Other congenital anomalies of upper alimentary tract	750	58	0.0012
Other congenital musculoskeletal anomalies	756	133	0.0029
Other current conditions in the mother classifiable elsewhere but complicating pregnancy, childbirth, and the puerperium	648	106	0.0023
Other deficiency anemias	281	221	0.0048
Other demyelinating diseases of central nervous system	341	25	0.0005
Other dependence on machines	V46	424	0.0091
Other derangement of joint	718	35	0.0008
Other dermatoses	702	20	0.0004
Other diseases and conditions of the teeth and supporting structures	525	50	0.0011
Other diseases due to viruses and Chlamydiae	078	73	0.0016
Other diseases of blood and blood-forming organs	289	422	0.0091
Other diseases of endocardium	424	4282	0.0921
Other diseases of lung	518	9863	0.2121
Other diseases of pericardium	423	607	0.0131
Other diseases of respiratory system	519	713	0.0153
Other diseases of spinal cord	336	168	0.0036
Other diseases of upper respiratory tract	478	390	0.0084
Other disorders of arteries and arterioles	447	207	0.0045
Other disorders of biliary tract	576	868	0.0187
Other disorders of bladder	596	257	0.0055
Other disorders of bone and cartilage	733	2048	0.044
Other disorders of breast	611	49	0.0011
Other disorders of cervical region	723	160	0.0034
Other disorders of circulatory system	459	553	0.0119
Other disorders of ear	388	44	0.0009
Other disorders of eye	379	91	0.002
Other disorders of eyelids	374	41	0.0009
Other disorders of gallbladder	575	313	0.0067
Other disorders of intestine	569	726	0.0156
Other disorders of kidney and ureter	593	735	0.0158
Other disorders of liver	573	335	0.0072
Other disorders of male genital organs	608	104	0.0022
Other disorders of middle ear and mastoid	385	23	0.0005
Other disorders of pancreatic internal secretion	251	248	0.0053
Other disorders of peritoneum	568	503	0.0108
Other disorders of skin and subcutaneous tissue	709	98	0.0021
Other disorders of soft tissues	729	761	0.0164
Other disorders of stomach and duodenum	537	490	0.0105
Other disorders of synovium, tendon, and bursa	727	59	0.0013
Other disorders of thyroid	246	21	0.0005
Other disorders of urethra and urinary tract	599	5294	0.1138
Other extrapyramidal disease and abnormal movement disorders	333	400	0.0086
Other fall from one level to another	E884	335	0.0072
Other family circumstances	V61	22	0.0005
Other forms of chronic ischemic heart disease	414	11118	0.239
Other hernia of abdominal cavity without mention of obstruction or gangrene	553	847	0.0182
Other hernia of abdominal cavity, with obstruction, but without mention of gangrene	552	142	0.0031
Other hypertrophic and atrophic conditions of skin	701	39	0.0008
Other ill-defined and unknown causes of morbidity and mortality	799	1205	0.0259
Other indications for care or intervention related to labor and delivery and not elsewhere classified	659	29	0.0006
Other local infections of skin and subcutaneous tissue	686	26	0.0006
Other malignant neoplasm of lymphoid and histiocytic tissue	202	361	0.0078
Other malignant neoplasm of skin	173	38	0.0008
Other motor vehicle nontraffic accident involving collision with stationary object	E823	82	0.0018
Other motor vehicle traffic accident involving collision on the highway	E815	166	0.0036
Other motor vehicle traffic accident involving collision with another motor vehicle	E812	441	0.0095
Other multiple, mates all liveborn	V34	237	0.0051
Other mycoses	117	171	0.0037
Other noncollision motor vehicle traffic accident	E818	27	0.0006
Other noninfective gastroenteritis and colitis	558	179	0.0038
Other nonorganic psychoses	298	86	0.0018
Other nonspecific abnormal findings	796	116	0.0025
Other nutritional deficiencies	269	27	0.0006
Other open wound of head	873	890	0.0191
Other organic psychotic conditions (chronic)	294	1575	0.0339
Other orthopedic aftercare	V54	107	0.0023
Other paralytic syndromes	344	335	0.0072
Other perinatal jaundice	774	2807	0.0604
Other peripheral vascular disease	443	1199	0.0258
Other personal history presenting hazards to health	V15	3293	0.0708
Other persons seeking consultation without complaint or sickness	V65	34	0.0007
Other postsurgical states	V45	6092	0.131
Other procedures, without mention of misadventure at the time of procedure, as the cause of abnormal reaction of patient, or of later complication	E879	1875	0.0403
Other psychosocial circumstances	V62	127	0.0027
Other respiratory conditions of fetus and newborn	770	2713	0.0583
Other retinal disorders	362	910	0.0196
Other rheumatic heart disease	398	373	0.008
Other severe protein-calorie malnutrition	262	42	0.0009
Other specified intellectual disabilities	318	31	0.0007
Other specified personal exposures and history presenting hazards to health	V87	303	0.0065
Other symptoms involving abdomen and pelvis	789	1393	0.0299
Other venous embolism and thrombosis	453	1074	0.0231
Other, multiple, and ill-defined dislocations	839	60	0.0013
Outcome of delivery	V27	42	0.0009
Ovarian dysfunction	256	23	0.0005
Pain and other symptoms associated with female genital organs	625	38	0.0008
Pain, not elsewhere classified	338	754	0.0162
Paranoid states	297	21	0.0005
Parkinson's disease	332	366	0.0079
Pedal cycle accident	E826	61	0.0013
Peptic ulcer, site unspecified	533	127	0.0027
Perinatal disorders of digestive system	777	121	0.0026
Peripheral enthesopathies and allied syndromes	726	86	0.0018
Peritonitis	567	729	0.0157
Personal history of allergy to medicinal agents	V14	112	0.0024
Personal history of certain other diseases	V12	2608	0.0561
Personal history of malignant neoplasm	V10	4629	0.0995
Personal history of mental disorder	V11	82	0.0018
Personal history of other diseases	V13	298	0.0064
Personality disorders	301	91	0.002
Persons encountering health services for specific procedures, not carried out	V64	392	0.0084
Phlebitis and thrombophlebitis	451	307	0.0066
Phlebitis and thrombophlebitis of intracranial venous sinuses	325	20	0.0004
Pilonidal cyst	685	40	0.0009
Place of occurrence	E849	1637	0.0352
Pleurisy	511	2375	0.0511
Pneumococcal pneumonia [Streptococcus pneumoniae pneumonia]	481	155	0.0033
Pneumonia in infectious diseases classified elsewhere	484	62	0.0013
Pneumonia, organism unspecified	486	3465	0.0745
Pneumonitis due to solids and liquids	507	2803	0.0603
Pneumothorax	512	786	0.0169
Poisoning by agents primarily affecting the cardiovascular system	972	55	0.0012
Poisoning by analgesics, antipyretics, and antirheumatics	965	342	0.0074
Poisoning by anticonvulsants and anti-Parkinsonism drugs	966	45	0.001
Poisoning by central nervous system stimulants	970	59	0.0013
Poisoning by drugs primarily affecting the autonomic nervous system	971	22	0.0005
Poisoning by other central nervous system depressants and anesthetics	968	22	0.0005
Poisoning by primarily systemic agents	963	41	0.0009
Poisoning by psychotropic agents	969	290	0.0062
Poisoning by sedatives and hypnotics	967	49	0.0011
Poisoning by solid or liquid substances, undetermined whether accidentally or purposely inflicted	E980	65	0.0014
Polyarteritis nodosa and allied conditions	446	136	0.0029
Polymyalgia rheumatica	725	215	0.0046
Portal vein thrombosis	452	188	0.004
Postinflammatory pulmonary fibrosis	515	380	0.0082
Postpartum hemorrhage	666	38	0.0008
Primarily systemic agents causing adverse effects in therapeutic use	E933	413	0.0089
Problems with limbs and other problems	V49	1541	0.0331
Procreative management	V26	24	0.0005
Pruritus and related conditions	698	75	0.0016
Psoriasis and similar disorders	696	282	0.0061
Psychoses with origin specific to childhood	299	26	0.0006
Psychotropic agents causing adverse effects in therapeutic use	E939	214	0.0046
Pulmonary congestion and hypostasis	514	117	0.0025
Purpura and other hemorrhagic conditions	287	2885	0.062
Redundant prepuce and phimosis	605	20	0.0004
Regional enteritis	555	261	0.0056
Respiratory conditions due to other and unspecified external agents	508	26	0.0006
Respiratory distress syndrome	769	1278	0.0275
Rheumatoid arthritis and other inflammatory polyarthropathies	714	500	0.0108
Sarcoidosis	135	144	0.0031
Schizophrenic psychoses	295	470	0.0101
Secondary and unspecified malignant neoplasm of lymph nodes	196	579	0.0124
Secondary diabetes mellitus	249	76	0.0016
Secondary hypertension	405	22	0.0005
Secondary malignant neoplasm of other specified sites	198	1406	0.0302
Secondary malignant neoplasm of respiratory and digestive systems	197	1399	0.0301
Sedatives and hypnotics causing adverse effects in therapeutic use	E937	129	0.0028
Senile and presenile organic psychotic conditions	290	189	0.0041
Septic arterial embolism	449	25	0.0005
Septicemia	038	4429	0.0952
Simple and unspecified goiter	240	44	0.0009
Single liveborn	V30	6245	0.1343
Slow fetal growth and fetal malnutrition	764	301	0.0065
Special investigations and examinations	V72	372	0.008
Special symptoms or syndromes, not elsewhere classified	307	181	0.0039
Specific delays in development	315	25	0.0005
Specific nonpsychotic mental disorders following organic brain damage	310	47	0.001
Spina bifida	741	28	0.0006
Spinal cord injury without evidence of spinal bone injury	952	62	0.0013
Spinocerebellar disease	334	25	0.0005
Spondylosis and allied disorders	721	409	0.0088
Sprains and strains of knee and leg	844	22	0.0005
Sprains and strains of other and unspecified parts of back	847	32	0.0007
Sprains and strains of shoulder and upper arm	840	22	0.0005
Strabismus and other disorders of binocular eye movements	378	98	0.0021
Striking against or struck accidentally by objects or persons	E917	81	0.0017
Struck accidentally by falling object	E916	33	0.0007
Subarachnoid hemorrhage	430	580	0.0125
Subarachnoid, subdural, and extradural hemorrhage, following injury	852	1095	0.0235
Suicide and self-inflicted injury by cutting and piercing instruments	E956	41	0.0009
Suicide and self-inflicted injury by hanging, strangulation, and suffocation	E953	21	0.0005
Suicide and self-inflicted poisoning by solid or liquid substances	E950	373	0.008
Superficial injury of elbow, forearm, and wrist	913	27	0.0006
Superficial injury of eye and adnexa	918	30	0.0006
Superficial injury of face, neck, and scalp except eye	910	77	0.0017
Superficial injury of hip, thigh, leg, and ankle	916	54	0.0012
Superficial injury of other, multiple, and unspecified sites	919	32	0.0007
Superficial injury of trunk	911	23	0.0005
Suppurative and unspecified otitis media	382	28	0.0006
Surgical operation and other surgical procedures as the cause of abnormal reaction of patient, or of later complication, without mention of misadventure at the time of operation	E878	2978	0.064
Symptoms concerning nutrition, metabolism, and development	783	320	0.0069
Symptoms involving cardiovascular system	785	4021	0.0865
Symptoms involving digestive system	787	1754	0.0377
Symptoms involving head and neck	784	1117	0.024
Symptoms involving nervous and musculoskeletal systems	781	488	0.0105
Symptoms involving respiratory system and other chest symptoms	786	1028	0.0221
Symptoms involving skin and other integumentary tissue	782	602	0.0129
Symptoms involving urinary system	788	1540	0.0331
Testicular dysfunction	257	28	0.0006
Thiamine and niacin deficiency states	265	24	0.0005
Thyroiditis	245	31	0.0007
Thyrotoxicosis with or without goiter	242	165	0.0035
Toxic effect of alcohol	980	63	0.0014
Transcient cerebral ischemia	435	130	0.0028
Transient organic psychotic conditions	293	1197	0.0257
Traumatic pneumothorax and hemothorax	860	642	0.0138
Trigeminal nerve disorders	350	49	0.0011
Twin, mate liveborn	V31	1157	0.0249
Ulcerative colitis	556	210	0.0045
Unavailability of other medical facilities for care	V63	23	0.0005
Unspecified intellectual disabilities	319	115	0.0025
Urethral stricture	598	47	0.001
Urticaria	708	32	0.0007
Uterine leiomyoma	218	90	0.0019
Varicose veins of lower extremities	454	50	0.0011
Varicose veins of other sites	456	653	0.014
Vascular insufficiency of intestine	557	538	0.0116
Vertiginous syndromes and other disorders of vestibular system	386	76	0.0016
Viral hepatitis	070	1631	0.0351
Viral infection in conditions classified elsewhere and of unspecified site	079	82	0.0018
Viral pneumonia	480	39	0.0008
Visual disturbances	368	228	0.0049
Vitamin D deficiency	268	109	0.0023
Water, mineral, and uric acid metabolism drugs causing adverse effects in therapeutic use	E944	105	0.0023
