# Supplementary material for: Comorbidity network analysis using graphical models for electronic health records
Source: Front Big Data. 2023 Aug 17;6:846202. doi: 10.3389/fdata.2023.846202 (PMC10470017; doi:10.3389/fdata.2023.846202)
Supplement: Supplementary material 1 — Prevalence of diagnosis categories: 654 diagnosis categories. [file Data_Sheet_1.zip › Supplementary file 2.xlsx]

## Sheet: all edges
	Disease 1	Disease 2	logOR
1	Poisoning by psychotropic agents	Accidental poisoning by tranquilizers	8.15702
2	Foreign body in pharynx and larynx	Inhalation and ingestion of other object causing obstruction of respiratory tract or suffocation	7.5876
3	Poisoning by psychotropic agents	Suicide and self-inflicted poisoning by solid or liquid substances	7.21634
4	Foreign body in trachea, bronchus, and lung	Inhalation and ingestion of other object causing obstruction of respiratory tract or suffocation	7.2021
5	Disorders relating to short gestation and unspecified low birthweight	Other multiple, mates all liveborn	6.42173
6	Secondary diabetes mellitus	Hormones and synthetic substitutes causing adverse effects in therapeutic use	6.09205
7	Poisoning by primarily systemic agents	Suicide and self-inflicted poisoning by solid or liquid substances	5.64744
8	Disorders relating to short gestation and unspecified low birthweight	Twin, mate liveborn	5.58336
9	Septicemia	Certain adverse effects, not elsewhere classified	5.44722
10	Dermatitis due to substances taken internally	Antibiotics causing adverse effects in therapeutic use	5.1627
11	Diseases of mitral and aortic valves	Other rheumatic heart disease	5.14641
12	Injury to pelvic organs	Other and unspecified environmental and accidental causes	4.84282
13	Diseases of mitral valve	Other rheumatic heart disease	4.79683
14	Subarachnoid, subdural, and extradural hemorrhage, following injury	Other and unspecified fall	4.74729
15	Disorders of mineral metabolism	Crystal arthropathies	4.61389
16	Other disorders of pancreatic internal secretion	Hormones and synthetic substitutes causing adverse effects in therapeutic use	4.60852
17	Subarachnoid, subdural, and extradural hemorrhage, following injury	Fall on same level from slipping, tripping, or stumbling	4.44333
18	Senile and presenile organic psychotic conditions	Other and ill-defined cerebrovascular disease	4.39805
19	Need for isolation and other prophylactic measures	Personal history of allergy to medicinal agents	4.38999
20	Chronic glomerulonephritis	Diffuse diseases of connective tissue	4.38554
21	Unspecified intellectual disabilities	Infantile cerebral palsy	4.37703
22	Alcoholic psychoses	Alcohol dependence syndrome	4.31782
23	Subarachnoid, subdural, and extradural hemorrhage, following injury	Fall on or from stairs or steps	4.30134
24	Benign neoplasm of ovary	Noninflammatory disorders of ovary, fallopian tube, and broad ligament	4.24662
25	Poisoning by sedatives and hypnotics	Suicide and self-inflicted poisoning by solid or liquid substances	4.15166
26	Other and unspecified infectious and parasitic diseases	Encephalitis, myelitis, and encephalomyelitis	4.11243
27	Need for other prophylactic vaccination and inoculation against single diseases	Single liveborn	4.08461
28	Hypertensive renal disease	Chronic renal failure	4.06942
29	Encephalitis, myelitis, and encephalomyelitis	Other demyelinating diseases of central nervous system	4.02285
30	Dermatitis due to substances taken internally	Anticonvulsants and anti-Parkinsonism drugs causing adverse effects in therapeutic use	3.95901
31	Osteomyelitis, periostitis, and other infections involving bone	Osteitis deformans and osteopathies associated with other disorders classified elsewhere	3.95883
32	Contusion of upper limb	Agents primarily acting on the smooth and skeletal muscles and respiratory system causing adverse effects in therapeutic use	3.90226
33	Fracture of neck of femur	Fall on same level from slipping, tripping, or stumbling	3.88483
34	Diseases due to other mycobacteria	Bronchiectasis	3.87616
35	Human immunodeficiency virus [HIV] disease	Other and unspecified infectious and parasitic diseases	3.82961
36	Anal fissure and fistula	Abscess of anal and rectal regions	3.77167
37	Fracture of pelvis	Dislocation of hip	3.6707
38	Drug psychoses	Psychotropic agents causing adverse effects in therapeutic use	3.6683
39	Dermatitis due to substances taken internally	Other anti-infectives causing adverse effects in therapeutic use	3.65617
40	Myoneural disorders	Other disorders of eyelids	3.64425
41	Other complications of procedures, not elsewhere classified	Accidental cut, puncture, perforation, or hemorrhage during medical care	3.61785
42	Other specified intellectual disabilities	Spinocerebellar disease	3.61096
43	Other organic psychotic conditions (chronic)	Other cerebral degenerations	3.59504
44	Superficial injury of eye and adnexa	Other and unspecified environmental and accidental causes	3.58967
45	Observation and evaluation of newborns and infants for suspected condition not found	Single liveborn	3.53422
46	Phlebitis and thrombophlebitis	Complications of medical care, not elsewhere classified	3.52871
47	Fracture of tibia and fibula	Motor vehicle traffic accident involving collision with pedestrian	3.52667
48	Other disorders of eyelids	Strabismus and other disorders of binocular eye movements	3.51309
49	Intracranial and intraspinal abscess	Osteomyelitis, periostitis, and other infections involving bone	3.49884
50	Other diseases of spinal cord	Other paralytic syndromes	3.49397
51	Diseases of hard tissues of teeth	Gingival and periodontal diseases	3.47659
52	Other, multiple, and ill-defined dislocations	Spinal cord injury without evidence of spinal bone injury	3.46548
53	Disorders of external ear	Suppurative and unspecified otitis media	3.417
54	Contusion of eye and adnexa	Contusion of upper limb	3.37753
55	Fracture of base of skull	Fall on or from stairs or steps	3.36486
56	Drug psychoses	Sedatives and hypnotics causing adverse effects in therapeutic use	3.34507
57	Hydronephrosis	Calculus of kidney and ureter	3.34171
58	Redundant prepuce and phimosis	Disorders of penis	3.27619
59	Other specified intellectual disabilities	Infantile cerebral palsy	3.26186
60	Hydrocele	Other disorders of male genital organs	3.25843
61	Obesity and other hyperalimentation	Body mass index	3.24989
62	Bacterial meningitis	Suppurative and unspecified otitis media	3.24534
63	Dermatitis due to substances taken internally	Other and unspecified drugs and medicinal substances causing adverse effects in therapeutic use	3.23687
64	Fracture of neck of femur	Other and unspecified fall	3.2024
65	Acute pericarditis	Other diseases of pericardium	3.19547
66	Drug psychoses	Analgesics, antipyretics, and antirheumatics causing adverse effects in therapeutic use	3.18023
67	Sprains and strains of shoulder and upper arm	Other and unspecified environmental and accidental causes	3.15615
68	Other acute and subacute form of ischemic heart disease	Other forms of chronic ischemic heart disease	3.14821
69	Malignant neoplasm of trachea, bronchus, and lung	Bronchopneumonia, organism unspecified	3.09358
70	Lung involvement in conditions classified elsewhere	Diffuse diseases of connective tissue	3.07861
71	Malignant neoplasm of ovary and other uterine adnexa	Secondary malignant neoplasm of respiratory and digestive systems	3.04331
72	Cholelithiasis	Other disorders of biliary tract	3.00883
73	Other disorders of middle ear and mastoid	Fracture of base of skull	2.99158
74	Secondary hypertension	Atherosclerosis	2.99117
75	Fracture of base of skull	Fracture of face bones	2.95866
76	Hypertensive heart and renal disease	Chronic renal failure	2.95415
77	Malignant neoplasm of trachea, bronchus, and lung	Secondary malignant neoplasm of other specified sites	2.94015
78	Subarachnoid hemorrhage	Transcient cerebral ischemia	2.93
79	Chronic liver disease and cirrhosis	Liver abscess and sequelae of chronic liver disease	2.92206
80	Malignant neoplasm of tongue	Diseases of the oral soft tissues, excluding lesions specific for gingiva and tongue	2.91884
81	Family history of certain chronic disabling diseases	Family history of certain other specific conditions	2.91683
82	Diseases of mitral and aortic valves	Diseases of other endocardial structures	2.91374
83	Injury to gastrointestinal tract	Assault by firearms and explosives	2.891
84	Other specified intellectual disabilities	Chromosomal anomalies	2.87553
85	Infections of kidney	Hydronephrosis	2.86426
86	Secondary malignant neoplasm of respiratory and digestive systems	Secondary malignant neoplasm of other specified sites	2.83686
87	Dentofacial anomalies, including malocclusion	Certain congenital musculoskeletal deformities	2.8364
88	Multiple sclerosis	Other disorders of bladder	2.83349
89	Bacterial meningitis	Intracranial and intraspinal abscess	2.81935
90	Lymphoid leukemia	Disorders involving the immune mechanism	2.78917
91	Other noninfective gastroenteritis and colitis	Anal fissure and fistula	2.77828
92	Cerebral laceration and contusion	Fall on or from stairs or steps	2.77138
93	Drug psychoses	Drug dependence	2.76387
94	Disorders involving the immune mechanism	Bronchiectasis	2.75722
95	Acute pulmonary heart disease	Other venous embolism and thrombosis	2.73555
96	Fracture of rib(s), sternum, larynx, and trachea	Traumatic pneumothorax and hemothorax	2.72884
97	Angina pectoris	Other forms of chronic ischemic heart disease	2.72543
98	Certain adverse effects, not elsewhere classified	Agents primarily affecting the cardiovascular system causing adverse effects in therapeutic use	2.71164
99	Injury to blood vessels of head and neck	Injury to blood vessels of thorax	2.70161
100	Arthropathy associated with infections	Other disorders of synovium, tendon, and bursa	2.68083
101	Malignant neoplasm of pancreas	Secondary malignant neoplasm of respiratory and digestive systems	2.67496
102	Diseases of hard tissues of teeth	Other diseases and conditions of the teeth and supporting structures	2.67272
103	Mononeuritis of lower limb	Other acquired deformities of limbs	2.67154
104	Hereditary hemolytic anemias	Lung involvement in conditions classified elsewhere	2.66746
105	Varicose veins of other sites	Chronic liver disease and cirrhosis	2.65627
106	Thiamine and niacin deficiency states	Strabismus and other disorders of binocular eye movements	2.65233
107	Acute glomerulonephritis	Antibiotics causing adverse effects in therapeutic use	2.63864
108	Other cerebral degenerations	Subarachnoid hemorrhage	2.62031
109	Arthropathy associated with infections	Other derangement of joint	2.60379
110	Muscular dystrophies and other myopathies	Hormones and synthetic substitutes causing adverse effects in therapeutic use	2.60329
111	Fracture of face bones	Open wound of ocular adnexa	2.58238
112	Fracture of vertebral column with spinal cord lesion	Fall on or from stairs or steps	2.55779
113	Fracture of vertebral column without mention of spinal cord lesion	Fall on or from stairs or steps	2.55478
114	Inguinal hernia	Hydrocele	2.55356
115	Cerebral laceration and contusion	Other and unspecified fall	2.53809
116	Malignant neoplasm of larynx	Other diseases of respiratory system	2.52591
117	Injury to gastrointestinal tract	Injury to other intra-abdominal organs	2.52536
118	Drugs primarily affecting the autonomic nervous system causing adverse effects in therapeutic use	Agents primarily affecting the cardiovascular system causing adverse effects in therapeutic use	2.52455
119	Disorders relating to short gestation and unspecified low birthweight	Respiratory distress syndrome	2.50591
120	Pain, not elsewhere classified	Other and unspecified disorders of back	2.50343
121	Other and unspecified intracranial hemorrhage following injury	Fall on or from stairs or steps	2.49998
122	Secondary malignant neoplasm of other specified sites	Other diseases of spinal cord	2.48299
123	Empyema	Abscess of lung and mediastinum	2.47198
124	Acute myocardial infarction	Other forms of chronic ischemic heart disease	2.46686
125	Regional enteritis	Anal fissure and fistula	2.45744
126	Benign neoplasm of other endocrine glands and related structures	Disorders of parathyroid gland	2.4558
127	Fetus or newborn affected by maternal conditions which may be unrelated to present pregnancy	Fetus or newborn affected by maternal complications of pregnancy	2.45063
128	Fracture of base of skull	Other and unspecified fall	2.44073
129	Other and unspecified intracranial hemorrhage following injury	Fall on same level from slipping, tripping, or stumbling	2.43913
130	Viral hepatitis	Asymptomatic human immunodeficiency virus [HIV] infection status	2.43613
131	Human immunodeficiency virus [HIV] disease	Viral hepatitis	2.4302
132	Disorders of parathyroid gland	Vitamin D deficiency	2.41822
133	Malignant neoplasm of stomach	Secondary and unspecified malignant neoplasm of lymph nodes	2.40425
134	Other and unspecified intracranial hemorrhage following injury	Other and unspecified fall	2.37598
135	Other severe protein-calorie malnutrition	Body mass index	2.36968
136	Other and unspecified disorders of metabolism	Intracerebral hemorrhage	2.36867
137	Other personal history presenting hazards to health	Other specified personal exposures and history presenting hazards to health	2.36747
138	Infections of kidney	Calculus of kidney and ureter	2.33911
139	Hemiplegia and hemiparesis	Occlusion of cerebral arteries	2.33299
140	Malignant neoplasm of pancreas	Other disorders of biliary tract	2.32525
141	Diabetes mellitus	Inflammatory and toxic neuropathy	2.32522
142	Other diseases due to viruses and Chlamydiae	Disorders involving the immune mechanism	2.32041
143	Poisoning by psychotropic agents	Poisoning by solid or liquid substances, undetermined whether accidentally or purposely inflicted	2.29312
144	Secondary malignant neoplasm of respiratory and digestive systems	Malignant neoplasm without specification of site	2.29272
145	Cholelithiasis	Diseases of pancreas	2.29271
146	Aortic aneurysm and dissection	Other congenital anomalies of heart	2.29155
147	Disorders of the autonomic nervous system	Disorders of function of stomach	2.27305
148	Malignant neoplasm of gallbladder and extrahepatic bile ducts	Other disorders of biliary tract	2.26427
149	Bacterial infection in conditions classified elsewhere and of unspecified site	Other disorders of urethra and urinary tract	2.26384
150	Visual disturbances	Strabismus and other disorders of binocular eye movements	2.26214
151	Spondylosis and allied disorders	Other acquired deformity	2.25036
152	Human immunodeficiency virus [HIV] disease	Other diseases due to viruses and Chlamydiae	2.24324
153	Other congenital anomalies of digestive system	Congenital anomalies of urinary system	2.23684
154	Contusion of lower limb and of other and unspecified sites	Striking against or struck accidentally by objects or persons	2.23253
155	Complications of medical care, not elsewhere classified	Other procedures, without mention of misadventure at the time of procedure, as the cause of abnormal reaction of patient, or of later complication	2.22491
156	Cerebral laceration and contusion	Fall on same level from slipping, tripping, or stumbling	2.22398
157	Multiple sclerosis	Other demyelinating diseases of central nervous system	2.22191
158	Multiple sclerosis	Trigeminal nerve disorders	2.22029
159	Other and unqualified skull fractures	Motor vehicle traffic accident involving collision with pedestrian	2.21118
160	Spondylosis and allied disorders	Curvature of spine	2.21024
161	Bulbus cordis anomalies and anomalies of cardiac septal closure	Chromosomal anomalies	2.20775
162	Polyarteritis nodosa and allied conditions	Polymyalgia rheumatica	2.2016
163	Viral hepatitis	Drug dependence	2.18808
164	Hemiplegia and hemiparesis	Intracerebral hemorrhage	2.17982
165	Carrier or suspected carrier of infectious diseases	Infection with drug-resistant microorganisms	2.16957
166	Disorders of the orbit	Other disorders of ear	2.16473
167	Other extrapyramidal disease and abnormal movement disorders	Psychotropic agents causing adverse effects in therapeutic use	2.16346
168	Malignant neoplasm of tongue	Secondary and unspecified malignant neoplasm of lymph nodes	2.16008
169	Other demyelinating diseases of central nervous system	Other paralytic syndromes	2.15866
170	Nutritional marasmus	Nephrotic syndrome	2.15504
171	Diseases of aortic valve	Other rheumatic heart disease	2.15382
172	Diseases of pulp and periapical tissues	Diseases of the oral soft tissues, excluding lesions specific for gingiva and tongue	2.15314
173	Contusion of face, scalp, and neck except eye(s)	Other and unspecified fall	2.14381
174	Blindness and low vision	Hearing loss	2.13143
175	Hemiplegia and hemiparesis	Symptoms involving head and neck	2.12896
176	Other paralytic syndromes	Fracture of vertebral column with spinal cord lesion	2.12618
177	Alcohol dependence syndrome	Chronic liver disease and cirrhosis	2.11056
178	Poisoning by anticonvulsants and anti-Parkinsonism drugs	Suicide and self-inflicted poisoning by solid or liquid substances	2.10395
179	Fistula involving female genital tract	Attention to artificial openings	2.0988
180	Subarachnoid, subdural, and extradural hemorrhage, following injury	Other fall from one level to another	2.094
181	Bacterial meningitis	Pneumococcal pneumonia [Streptococcus pneumoniae pneumonia]	2.09327
182	Benign neoplasm of other endocrine glands and related structures	Disorders of optic nerve and visual pathways	2.08785
183	Hemorrhoids	Diverticula of intestine	2.08462
184	Inflammatory and toxic neuropathy	Other retinal disorders	2.06081
185	Malignant melanoma of skin	Secondary and unspecified malignant neoplasm of lymph nodes	2.06036
186	Other diseases due to viruses and Chlamydiae	Pneumonia in infectious diseases classified elsewhere	2.04875
187	Other bacterial pneumonia	Infection with drug-resistant microorganisms	2.04825
188	Fracture of ankle	Fracture of one or more tarsal and metatarsal bones	2.04659
189	Disorders of penis	Other disorders of male genital organs	2.04624
190	Other and unspecified disorders of metabolism	Other and ill-defined cerebrovascular disease	2.03922
191	Human immunodeficiency virus [HIV] disease	Lymphosarcoma and reticulosarcoma	2.03656
192	Other and unspecified intracranial hemorrhage following injury	Other motor vehicle traffic accident involving collision with another motor vehicle	2.03558
193	Malignant neoplasm of small intestine, including duodenum	Other disorders of gallbladder	2.03326
194	Other congenital anomalies of upper alimentary tract	Other congenital musculoskeletal anomalies	2.02893
195	Other complications of procedures, not elsewhere classified	Surgical operation and other surgical procedures as the cause of abnormal reaction of patient, or of later complication, without mention of misadventure at the time of operation	2.02784
196	Viral hepatitis	Malignant neoplasm of liver and intrahepatic bile ducts	2.00855
197	Cerebral laceration and contusion	Motor vehicle traffic accident involving collision with pedestrian	1.99672
198	Fracture of rib(s), sternum, larynx, and trachea	Fracture of clavicle	1.99646
199	Hydronephrosis	Other disorders of kidney and ureter	1.99303
200	Disorders relating to short gestation and unspecified low birthweight	Other perinatal jaundice	1.99268
201	Dislocation of hip	Other motor vehicle traffic accident involving collision on the highway	1.9924
202	Arterial embolism and thrombosis	Septic arterial embolism	1.98266
203	Inguinal hernia	Other disorders of male genital organs	1.97811
204	Malignant neoplasm of liver and intrahepatic bile ducts	Chronic liver disease and cirrhosis	1.9578
205	Obesity and other hyperalimentation	Organic sleep disorders	1.94986
206	Malignant neoplasm of connective and other soft tissue	Secondary malignant neoplasm of respiratory and digestive systems	1.94782
207	Contusion of face, scalp, and neck except eye(s)	Fall on or from stairs or steps	1.9364
208	Superficial injury of other, multiple, and unspecified sites	Motor vehicle traffic accident involving collision with pedestrian	1.93306
209	Disorders involving the immune mechanism	Viral pneumonia	1.93272
210	Visual disturbances	Disorders of optic nerve and visual pathways	1.93014
211	Other diseases of upper respiratory tract	Other diseases of respiratory system	1.92649
212	Malignant neoplasm of prostate	Malignant neoplasm of bladder	1.92369
213	Benign neoplasm of other endocrine glands and related structures	Disorders of adrenal glands	1.92005
214	Subarachnoid, subdural, and extradural hemorrhage, following injury	Striking against or struck accidentally by objects or persons	1.91648
215	Intracranial and intraspinal abscess	Intervertebral disc disorders	1.90724
216	Nutritional marasmus	Intestinal malabsorption	1.90527
217	Fracture of vertebral column with spinal cord lesion	Fall on or from ladders or scaffolding	1.90419
218	Peritonitis	Other disorders of intestine	1.90375
219	Malignant melanoma of skin	Secondary malignant neoplasm of other specified sites	1.9037
220	Fracture of other and unspecified parts of femur	Fracture of tibia and fibula	1.90179
221	Spondylosis and allied disorders	Intervertebral disc disorders	1.8923
222	Complications affecting specified body systems, not elsewhere classified	Surgical operation and other surgical procedures as the cause of abnormal reaction of patient, or of later complication, without mention of misadventure at the time of operation	1.87658
223	Fracture of ankle	Open wound of knee, leg [except thigh], and ankle	1.87174
224	Viral infection in conditions classified elsewhere and of unspecified site	Lymphosarcoma and reticulosarcoma	1.868
225	Viral hepatitis	Chronic liver disease and cirrhosis	1.86482
226	Schizophrenic psychoses	Mild intellectual disabilities	1.86341
227	Myeloid leukemia	Other alveolar and parietoalveolar pneumopathy	1.86163
228	Fracture of vertebral column without mention of spinal cord lesion	Fracture of pelvis	1.85873
229	Injury to spleen	Other motor vehicle traffic accident involving collision with another motor vehicle	1.85759
230	Injury to other and unspecified intrathoracic organs	Assault by firearms and explosives	1.84822
231	Other and unqualified skull fractures	Fall on or from stairs or steps	1.84643
232	Traumatic pneumothorax and hemothorax	Injury to heart and lung	1.84435
233	Other congenital anomalies of limbs	Other congenital musculoskeletal anomalies	1.84417
234	Malignant neoplasm of esophagus	Secondary and unspecified malignant neoplasm of lymph nodes	1.83986
235	Malignant neoplasm of rectum, rectosigmoid junction, and anus	Secondary and unspecified malignant neoplasm of lymph nodes	1.83954
236	Specific nonpsychotic mental disorders following organic brain damage	Cerebral laceration and contusion	1.83701
237	Injury to spleen	Injury to other intra-abdominal organs	1.83625
238	Other cerebral degenerations	Intracerebral hemorrhage	1.83524
239	Malignant neoplasm of rectum, rectosigmoid junction, and anus	Persons encountering health services for specific procedures, not carried out	1.83502
240	Fracture of base of skull	Other noncollision motor vehicle traffic accident	1.83259
241	Atherosclerosis	Arterial embolism and thrombosis	1.83194
242	Varicose veins of other sites	Liver abscess and sequelae of chronic liver disease	1.82871
243	Malignant neoplasm of bladder	Hydronephrosis	1.82351
244	Lymphosarcoma and reticulosarcoma	Primarily systemic agents causing adverse effects in therapeutic use	1.81218
245	Diseases of white blood cells	Primarily systemic agents causing adverse effects in therapeutic use	1.81187
246	Old myocardial infarction	Other forms of chronic ischemic heart disease	1.8085
247	Candidiasis	Atopic dermatitis and related conditions	1.80481
248	Malignant neoplasm of brain	Other conditions of brain	1.8034
249	Mild intellectual disabilities	Epilepsy	1.80338
250	Traumatic pneumothorax and hemothorax	Injury to other and unspecified intrathoracic organs	1.80018
251	Other diseases due to viruses and Chlamydiae	Diseases of the oral soft tissues, excluding lesions specific for gingiva and tongue	1.7986
252	Fracture of face bones	Assault by other and unspecified means	1.79329
253	Benign neoplasm of other parts of digestive system	Diverticula of intestine	1.79263
254	Nonspecific findings on examination of blood	Agents primarily affecting blood constituents causing adverse effects in therapeutic use	1.78921
255	Aplastic anemia	Primarily systemic agents causing adverse effects in therapeutic use	1.78788
256	Glaucoma	Cataract	1.78311
257	Alcohol dependence syndrome	Housing, household, and economic circumstances	1.78002
258	Personality disorders	Adjustment reaction	1.77921
259	Complications peculiar to certain specified procedures	Other procedures, without mention of misadventure at the time of procedure, as the cause of abnormal reaction of patient, or of later complication	1.77755
260	Intervertebral disc disorders	Osteomyelitis, periostitis, and other infections involving bone	1.77747
261	Cardiomyopathy	Heart failure	1.77418
262	Infantile cerebral palsy	Certain congenital musculoskeletal deformities	1.76882
263	Acute appendicitis	Intestinal obstruction without mention of hernia	1.76842
264	Fracture of vertebral column with spinal cord lesion	Spinal cord injury without evidence of spinal bone injury	1.7562
265	Fracture of vertebral column with spinal cord lesion	Other motor vehicle traffic accident involving collision with another motor vehicle	1.74936
266	Fracture of humerus	Sprains and strains of shoulder and upper arm	1.74797
267	Gastric ulcer	Analgesics, antipyretics, and antirheumatics causing adverse effects in therapeutic use	1.74759
268	Injury to liver	Other motor vehicle traffic accident involving collision on the highway	1.73968
269	Other bacterial diseases	Disorders of muscle, ligament, and fascia	1.73821
270	Benign neoplasm of other endocrine glands and related structures	Disorders of the pituitary gland and its hypothalamic control	1.73779
271	Fracture of vertebral column without mention of spinal cord lesion	Fall on or from ladders or scaffolding	1.73668
272	Diffuse diseases of connective tissue	Nonspecific abnormal histological and immunological findings	1.73484
273	Other paralytic syndromes	Other disorders of bladder	1.73182
274	Unspecified intellectual disabilities	Epilepsy	1.7307
275	Anticonvulsants and anti-Parkinsonism drugs causing adverse effects in therapeutic use	Psychotropic agents causing adverse effects in therapeutic use	1.73046
276	Malignant neoplasm of colon	Secondary malignant neoplasm of respiratory and digestive systems	1.7284
277	Malignant neoplasm of colon	Intestinal obstruction without mention of hernia	1.72148
278	Congenital anomalies of urinary system	Other and unspecified congenital anomalies	1.71793
279	Arthropathy associated with other disorders classified elsewhere	Osteomyelitis, periostitis, and other infections involving bone	1.71709
280	Malignant neoplasm of kidney and other and unspecified urinary organs	Secondary malignant neoplasm of other specified sites	1.71565
281	Chronic liver disease and cirrhosis	Other symptoms involving abdomen and pelvis	1.71386
282	Problems with limbs and other problems	Convalescence and palliative care	1.71281
283	Bulbus cordis anomalies and anomalies of cardiac septal closure	Other congenital anomalies of circulatory system	1.70905
284	Fracture of other and unspecified parts of femur	Other motor vehicle traffic accident involving collision with another motor vehicle	1.70877
285	Specific delays in development	Infantile cerebral palsy	1.7042
286	Injury to liver	Injury to other intra-abdominal organs	1.70065
287	Diseases of hard tissues of teeth	Diseases of pulp and periapical tissues	1.69833
288	Fracture of rib(s), sternum, larynx, and trachea	Motor vehicle traffic accident due to loss of control, without collision on the highway	1.69481
289	Malignant neoplasm of female breast	Secondary malignant neoplasm of other specified sites	1.68976
290	Nondependent abuse of drugs	Other persons seeking consultation without complaint or sickness	1.68776
291	Postinflammatory pulmonary fibrosis	Other alveolar and parietoalveolar pneumopathy	1.68588
292	Coagulation defects	Acute and subacute necrosis of liver	1.68497
293	Septicemia	Infections of kidney	1.68017
294	Inguinal hernia	Congenital anomalies of genital organs	1.6752
295	Drug psychoses	Hormones and synthetic substitutes causing adverse effects in therapeutic use	1.67018
296	Specific delays in development	Epilepsy	1.66519
297	Disorders of muscle, ligament, and fascia	Other acquired deformities of limbs	1.6647
298	Other conditions of brain	Fracture of base of skull	1.66329
299	Affective psychoses	Hyperkinetic syndrome of childhood	1.65996
300	Myeloid leukemia	Aplastic anemia	1.6582
301	Fracture of vertebral column with spinal cord lesion	Other fall from one level to another	1.65793
302	Fracture of pelvis	Injury to pelvic organs	1.65649
303	Fracture of pelvis	Motor vehicle traffic accident involving collision with pedestrian	1.64728
304	Multiple myeloma and immunoproliferative neoplasms	Disorders involving the immune mechanism	1.64679
305	Complications peculiar to certain specified procedures	Surgical operation and other surgical procedures as the cause of abnormal reaction of patient, or of later complication, without mention of misadventure at the time of operation	1.64609
306	Injury to heart and lung	Other motor vehicle nontraffic accident involving collision with stationary object	1.64592
307	Other disorders of bone and cartilage	Curvature of spine	1.64591
308	Myeloid leukemia	Diseases of the oral soft tissues, excluding lesions specific for gingiva and tongue	1.64146
309	Fracture of base of skull	Fall on same level from slipping, tripping, or stumbling	1.64109
310	Place of occurrence	Other procedures, without mention of misadventure at the time of procedure, as the cause of abnormal reaction of patient, or of later complication	1.63961
311	Multiple myeloma and immunoproliferative neoplasms	Organ or tissue replaced by transplant	1.63835
312	Diseases of other endocardial structures	Other diseases of endocardium	1.63722
313	Other disorders of gallbladder	Other disorders of biliary tract	1.62846
314	Fracture of rib(s), sternum, larynx, and trachea	Other motor vehicle traffic accident involving collision with another motor vehicle	1.62365
315	Epilepsy	Anticonvulsants and anti-Parkinsonism drugs causing adverse effects in therapeutic use	1.62059
316	Diseases of the oral soft tissues, excluding lesions specific for gingiva and tongue	Primarily systemic agents causing adverse effects in therapeutic use	1.61905
317	Chronic ulcer of skin	Osteomyelitis, periostitis, and other infections involving bone	1.6181
318	Dermatitis due to substances taken internally	Water, mineral, and uric acid metabolism drugs causing adverse effects in therapeutic use	1.61191
319	Spondylosis and allied disorders	Spinal cord injury without evidence of spinal bone injury	1.61021
320	Glaucoma	Blindness and low vision	1.60862
321	Empyema	Pleurisy	1.60779
322	Dislocation of hip	Other motor vehicle traffic accident involving collision with another motor vehicle	1.60082
323	Fracture of patella	Other motor vehicle traffic accident involving collision with another motor vehicle	1.59808
324	Thyrotoxicosis with or without goiter	Agents primarily affecting the cardiovascular system causing adverse effects in therapeutic use	1.59796
325	Malignant neoplasm of trachea, bronchus, and lung	Secondary and unspecified malignant neoplasm of lymph nodes	1.59694
326	Other conditions of brain	Other and unspecified intracranial hemorrhage	1.59147
327	Congenital anomalies of the integument	Special investigations and examinations	1.5897
328	Affective psychoses	Suicide and self-inflicted poisoning by solid or liquid substances	1.58878
329	Other bacterial diseases	Other cellulitis and abscess	1.58615
330	Other and unspecified infectious and parasitic diseases	Disorders of the pituitary gland and its hypothalamic control	1.57844
331	Fracture of vertebral column without mention of spinal cord lesion	Other motor vehicle traffic accident involving collision with another motor vehicle	1.57793
332	Malignant neoplasm of gallbladder and extrahepatic bile ducts	Other disorders of gallbladder	1.57069
333	Malignant neoplasm of small intestine, including duodenum	Secondary and unspecified malignant neoplasm of lymph nodes	1.5701
334	Duodenal ulcer	Analgesics, antipyretics, and antirheumatics causing adverse effects in therapeutic use	1.56712
335	Schizophrenic psychoses	Unspecified intellectual disabilities	1.55927
336	Pilonidal cyst	Special investigations and examinations	1.55905
337	Schizophrenic psychoses	Psychotropic agents causing adverse effects in therapeutic use	1.55802
338	Arthropathy associated with infections	Osteomyelitis, periostitis, and other infections involving bone	1.55331
339	Nutritional marasmus	Disorders of plasma protein metabolism	1.55153
340	Regional enteritis	Intestinal malabsorption	1.55109
341	Encephalitis, myelitis, and encephalomyelitis	Diffuse diseases of connective tissue	1.55089
342	Other disorders of ear	Fracture of base of skull	1.54824
343	Other open wound of head	Fall on same level from slipping, tripping, or stumbling	1.54641
344	Other congenital anomalies of digestive system	Chromosomal anomalies	1.54513
345	Disorders relating to short gestation and unspecified low birthweight	Single liveborn	1.53659
346	Facial nerve disorders	Strabismus and other disorders of binocular eye movements	1.53302
347	Injury to liver	Injury to kidney	1.53135
348	Contusion of face, scalp, and neck except eye(s)	Contusion of lower limb and of other and unspecified sites	1.53072
349	Other bacterial pneumonia	Other diseases of lung	1.52893
350	Fracture of face bones	Other open wound of head	1.52739
351	Fracture of radius and ulna	Fracture of carpal bone(s)	1.5254
352	Other malignant neoplasm of lymphoid and histiocytic tissue	Primarily systemic agents causing adverse effects in therapeutic use	1.52465
353	Injury to heart and lung	Motor vehicle traffic accident due to loss of control, without collision on the highway	1.52404
354	Fetus or newborn affected by maternal complications of pregnancy	Disorders relating to short gestation and unspecified low birthweight	1.52182
355	Contusion of face, scalp, and neck except eye(s)	Contusion of upper limb	1.52056
356	Vertiginous syndromes and other disorders of vestibular system	Hearing loss	1.51896
357	Fracture of one or more tarsal and metatarsal bones	Other motor vehicle traffic accident involving collision with another motor vehicle	1.51478
358	Place of occurrence	Surgical operation and other surgical procedures as the cause of abnormal reaction of patient, or of later complication, without mention of misadventure at the time of operation	1.50634
359	Regional enteritis	Other disorders of intestine	1.50383
360	Viral infection in conditions classified elsewhere and of unspecified site	Acute upper respiratory infections of multiple or unspecified sites	1.50326
361	Other conditions of brain	Intracerebral hemorrhage	1.49581
362	Other open wound of head	Motor vehicle traffic accident involving collision with pedestrian	1.4913
363	Diseases of mitral valve	Chronic pulmonary heart disease	1.49091
364	Diverticula of intestine	Other disorders of intestine	1.4867
365	Fracture of clavicle	Pedal cycle accident	1.48302
366	Anterior horn cell disease	Artificial opening status	1.47912
367	Varicose veins of other sites	Other disorders of stomach and duodenum	1.47681
368	Need for other prophylactic vaccination and inoculation against single diseases	Twin, mate liveborn	1.47461
369	Hypotension	Other central nervous system depressants and anesthetics causing adverse effects in therapeutic use	1.47255
370	Bacterial meningitis	Other cerebral degenerations	1.47232
371	Acute laryngitis and tracheitis	Hormones and synthetic substitutes causing adverse effects in therapeutic use	1.47215
372	Fracture of base of skull	Motor vehicle traffic accident involving collision with pedestrian	1.47188
373	Other congenital anomalies of circulatory system	Congenital anomalies of respiratory system	1.47066
374	Other hernia of abdominal cavity, with obstruction, but without mention of gangrene	Vascular insufficiency of intestine	1.46862
375	Other congenital anomalies of nervous system	Other congenital anomalies of limbs	1.46789
376	Hemiplegia and hemiparesis	Facial nerve disorders	1.4579
377	Bacterial infection in conditions classified elsewhere and of unspecified site	Nonspecific findings on examination of blood	1.45773
378	Gastric ulcer	Duodenal ulcer	1.45289
379	Single liveborn	Elective surgery for purposes other than remedying health states	1.4466
380	Certain congenital musculoskeletal deformities	Fetus or newborn affected by other complications of labor and delivery	1.44647
381	Other open wound of head	Motor vehicle traffic accident due to loss of control, without collision on the highway	1.44642
382	Suicide and self-inflicted poisoning by solid or liquid substances	Other psychosocial circumstances	1.43968
383	Fracture of pelvis	Injury to blood vessels of abdomen and pelvis	1.43826
384	Other aneurysm	Arterial embolism and thrombosis	1.4375
385	Fracture of vertebral column without mention of spinal cord lesion	Motor vehicle traffic accident due to loss of control, without collision on the highway	1.43488
386	Other specified intellectual disabilities	Epilepsy	1.4321
387	Disorders resulting from impaired renal function	Psychotropic agents causing adverse effects in therapeutic use	1.4291
388	Disorders of the pituitary gland and its hypothalamic control	Disorders of adrenal glands	1.42657
389	Other open wound of head	Other and unspecified fall	1.42344
390	Other retinal disorders	Blindness and low vision	1.4166
391	Disorders relating to long gestation and high birthweight	Single liveborn	1.41553
392	Fracture of vertebral column with spinal cord lesion	Other and unspecified fall	1.41543
393	Fracture of patella	Fracture of tibia and fibula	1.40983
394	Diffuse diseases of connective tissue	Rheumatoid arthritis and other inflammatory polyarthropathies	1.40764
395	Other open wound of head	Other motor vehicle traffic accident involving collision with another motor vehicle	1.40633
396	Malignant neoplasm of trachea, bronchus, and lung	Emphysema	1.40383
397	Noninfective disorders of lymphatic channels	Other cellulitis and abscess	1.4024
398	Herpes simplex	Viral pneumonia	1.40226
399	Contusion of face, scalp, and neck except eye(s)	Contusion of eye and adnexa	1.39816
400	Benign neoplasm of brain and other parts of nervous system	Other conditions of brain	1.39513
401	Other retinal disorders	Nephritis and nephropathy, not specified as acute or chronic	1.39353
402	Mononeuritis of upper limb and mononeuritis multiplex	Fracture of radius and ulna	1.39176
403	Acute laryngitis and tracheitis	Other diseases of upper respiratory tract	1.39132
404	Malignant neoplasm of liver and intrahepatic bile ducts	Portal vein thrombosis	1.38999
405	Human immunodeficiency virus [HIV] disease	Candidiasis	1.38485
406	Atherosclerosis	Chronic ulcer of skin	1.382
407	Fracture of humerus	Motor vehicle traffic accident involving collision with pedestrian	1.37916
408	Disorders relating to short gestation and unspecified low birthweight	Other respiratory conditions of fetus and newborn	1.37894
409	Gastrojejunal ulcer	Peritonitis	1.37411
410	Fracture of rib(s), sternum, larynx, and trachea	Fall from or out of building or other structure	1.37102
411	Malignant neoplasm of liver and intrahepatic bile ducts	Secondary malignant neoplasm of respiratory and digestive systems	1.37064
412	Symptoms involving nervous and musculoskeletal systems	Symptoms involving head and neck	1.3672
413	Fracture of rib(s), sternum, larynx, and trachea	Other motor vehicle traffic accident involving collision on the highway	1.36623
414	Gastric ulcer	Gastritis and duodenitis	1.36465
415	Intervertebral disc disorders	Curvature of spine	1.36243
416	Malignant neoplasm of prostate	Secondary malignant neoplasm of other specified sites	1.36239
417	Chronic bronchitis	Other dependence on machines	1.36237
418	Fracture of rib(s), sternum, larynx, and trachea	Fracture of scapula	1.35984
419	Regional enteritis	Artificial opening status	1.3593
420	Other disorders of intestine	Attention to artificial openings	1.35892
421	Secondary malignant neoplasm of other specified sites	Personal history of malignant neoplasm	1.35694
422	Respiratory distress syndrome	Other perinatal jaundice	1.3565
423	Duodenal ulcer	Gastritis and duodenitis	1.35584
424	Subarachnoid, subdural, and extradural hemorrhage, following injury	Other motor vehicle traffic accident involving collision with another motor vehicle	1.35103
425	Empyema	Pneumothorax	1.34709
426	Occlusion and stenosis of precerebral arteries	Other peripheral vascular disease	1.3454
427	Malignant neoplasm of esophagus	Artificial opening status	1.34308
428	Other open wound of head	Motor vehicle traffic accident involving collision with other vehicle	1.34186
429	Injury to spleen	Motor vehicle traffic accident due to loss of control, without collision on the highway	1.33991
430	Late effects of cerebrovascular disease	Other disorders of soft tissues	1.33704
431	Fracture of base of skull	Fight, brawl, and rape	1.33491
432	Fracture of rib(s), sternum, larynx, and trachea	Injury to blood vessels of thorax	1.32927
433	Artificial opening status	Other dependence on machines	1.32927
434	Malignant neoplasm of colon	Secondary and unspecified malignant neoplasm of lymph nodes	1.32594
435	Benign neoplasm of other parts of digestive system	Hemorrhoids	1.32295
436	Fracture of face bones	Fight, brawl, and rape	1.31909
437	Curvature of spine	Other acquired deformity	1.31814
438	Influenza	Chronic bronchitis	1.31477
439	Malignant neoplasm of kidney and other and unspecified urinary organs	Secondary malignant neoplasm of respiratory and digestive systems	1.31041
440	Other and unspecified intracranial hemorrhage following injury	Other motor vehicle traffic accident involving collision on the highway	1.30987
441	Malignant neoplasm of gallbladder and extrahepatic bile ducts	Secondary malignant neoplasm of respiratory and digestive systems	1.30783
442	Cerebral laceration and contusion	Other fall from one level to another	1.30503
443	Other disorders of intestine	Fistula involving female genital tract	1.3042
444	Sprains and strains of other and unspecified parts of back	Other motor vehicle traffic accident involving collision with another motor vehicle	1.30402
445	Other paralytic syndromes	Chronic ulcer of skin	1.30108
446	Multiple myeloma and immunoproliferative neoplasms	Other specified personal exposures and history presenting hazards to health	1.30013
447	Occlusion of cerebral arteries	Symptoms involving head and neck	1.30005
448	Subarachnoid, subdural, and extradural hemorrhage, following injury	Motor vehicle traffic accident involving collision with pedestrian	1.29783
449	Benign neoplasm of other parts of digestive system	Gastrointestinal hemorrhage	1.29623
450	Secondary malignant neoplasm of respiratory and digestive systems	Personal history of malignant neoplasm	1.29284
451	Myeloid leukemia	Diseases of white blood cells	1.29195
452	Fracture of tibia and fibula	Fracture of one or more tarsal and metatarsal bones	1.28932
453	Other complications of procedures, not elsewhere classified	Other procedures, without mention of misadventure at the time of procedure, as the cause of abnormal reaction of patient, or of later complication	1.28873
454	Other disorders of peritoneum	Other disorders of intestine	1.28818
455	Pneumothorax	Surgical operation and other surgical procedures as the cause of abnormal reaction of patient, or of later complication, without mention of misadventure at the time of operation	1.28755
456	Acute and subacute necrosis of liver	Acute renal failure	1.28672
457	Intestinal obstruction without mention of hernia	Complications affecting specified body systems, not elsewhere classified	1.28407
458	Other congenital anomalies of circulatory system	Respiratory distress syndrome	1.28108
459	Multiple myeloma and immunoproliferative neoplasms	Other and unspecified disorders of metabolism	1.27852
460	Disorders of lipoid metabolism	Essential hypertension	1.27813
461	Fetus or newborn affected by maternal conditions which may be unrelated to present pregnancy	Disorders relating to short gestation and unspecified low birthweight	1.27767
462	Aortic aneurysm and dissection	Other aneurysm	1.27636
463	Fracture of other and unspecified parts of femur	Fracture of patella	1.27629
464	Septicemia	Symptoms involving cardiovascular system	1.27517
465	Injury, other and unspecified	Other and unspecified environmental and accidental causes	1.27426
466	Other congenital anomalies of upper alimentary tract	Foreign body in mouth, esophagus, and stomach	1.2703
467	Acute and subacute necrosis of liver	Liver abscess and sequelae of chronic liver disease	1.26608
468	Fracture of neck of femur	Dislocation of hip	1.26572
469	Fracture of rib(s), sternum, larynx, and trachea	Other motor vehicle nontraffic accident involving collision with stationary object	1.26416
470	Congenital anomalies of the integument	Health supervision of infant or child	1.25855
471	Disorders of the orbit	Fracture of face bones	1.25175
472	Affective psychoses	Personality disorders	1.24979
473	Malignant neoplasm of esophagus	Diseases of esophagus	1.2478
474	Vascular insufficiency of intestine	Other disorders of intestine	1.24754
475	Observation and evaluation of newborns and infants for suspected condition not found	Twin, mate liveborn	1.24591
476	Fracture of humerus	Dislocation of shoulder	1.24394
477	Affective psychoses	Psychotropic agents causing adverse effects in therapeutic use	1.2381
478	Fetus or newborn affected by other complications of labor and delivery	Birth trauma	1.23664
479	Purpura and other hemorrhagic conditions	Agents primarily affecting blood constituents causing adverse effects in therapeutic use	1.23507
480	Fracture of ankle	Motor vehicle traffic accident due to loss of control, without collision on the highway	1.23274
481	Malignant neoplasm of brain	Epilepsy	1.2311
482	Injury to heart and lung	Motor vehicle traffic accident of unspecified nature	1.2305
483	Hyperplasia of prostate	Symptoms involving urinary system	1.2199
484	Fracture of base of skull	Open wound of ear	1.21886
485	Hemiplegia and hemiparesis	Symptoms involving nervous and musculoskeletal systems	1.21687
486	Malignant neoplasm of esophagus	Other specified personal exposures and history presenting hazards to health	1.21277
487	Other open wound of head	Fall on or from stairs or steps	1.21259
488	Intracranial and intraspinal abscess	Other diseases of spinal cord	1.21182
489	Injury to pelvic organs	Other procedures, without mention of misadventure at the time of procedure, as the cause of abnormal reaction of patient, or of later complication	1.20967
490	Malignant neoplasm of pancreas	Other disorders of gallbladder	1.20388
491	Family history of malignant neoplasm	Family history of certain chronic disabling diseases	1.19965
492	Fracture of pelvis	Injury to other intra-abdominal organs	1.19415
493	Diabetes mellitus	Nephritis and nephropathy, not specified as acute or chronic	1.19326
494	Other diseases of endocardium	Diseases of hard tissues of teeth	1.19253
495	Contusion of lower limb and of other and unspecified sites	Motor vehicle traffic accident involving collision with pedestrian	1.18743
496	Arthropathy associated with infections	Other and unspecified disorder of joint	1.18618
497	Multiple sclerosis	Other paralytic syndromes	1.18401
498	Chronic airways obstruction, not elsewhere classified	Other dependence on machines	1.18357
499	Fracture of base of skull	Fall on or from ladders or scaffolding	1.18174
500	Pneumococcal pneumonia [Streptococcus pneumoniae pneumonia]	Empyema	1.18135
501	Portal vein thrombosis	Vascular insufficiency of intestine	1.18125
502	Fracture of tibia and fibula	Other motor vehicle traffic accident involving collision with another motor vehicle	1.18038
503	Emphysema	Postinflammatory pulmonary fibrosis	1.1773
504	Duodenal ulcer	Other disorders of stomach and duodenum	1.17692
505	Drug dependence	Poisoning by solid or liquid substances, undetermined whether accidentally or purposely inflicted	1.17493
506	Diseases of esophagus	Other hernia of abdominal cavity without mention of obstruction or gangrene	1.17315
507	Gastritis and duodenitis	Other disorders of stomach and duodenum	1.16919
508	Lymphosarcoma and reticulosarcoma	Aplastic anemia	1.16913
509	Schizophrenic psychoses	Affective psychoses	1.16868
510	Iron deficiency anemias	Gastrointestinal hemorrhage	1.16605
511	Contusion of face, scalp, and neck except eye(s)	Other motor vehicle traffic accident involving collision with another motor vehicle	1.16124
512	Bacterial infection in conditions classified elsewhere and of unspecified site	Infection with drug-resistant microorganisms	1.16117
513	Pneumonitis due to solids and liquids	Other diseases of lung	1.15998
514	Other open wound of head	Other motor vehicle nontraffic accident involving collision with stationary object	1.15897
515	Malignant neoplasm of trachea, bronchus, and lung	Chronic airways obstruction, not elsewhere classified	1.15779
516	Other aneurysm	Complications affecting specified body systems, not elsewhere classified	1.15693
517	Peritonitis	Other disorders of peritoneum	1.15598
518	Other open wound of head	Open wound of hand except finger(s) alone	1.15571
519	Bacterial infection in conditions classified elsewhere and of unspecified site	Infections of kidney	1.15178
520	Neurotic disorders	Hyperkinetic syndrome of childhood	1.14847
521	Malignant neoplasm of ovary and other uterine adnexa	Other symptoms involving abdomen and pelvis	1.14822
522	Depressive disorder, not elsewhere classified	Suicide and self-inflicted poisoning by solid or liquid substances	1.14769
523	Slow fetal growth and fetal malnutrition	Disorders relating to short gestation and unspecified low birthweight	1.14719
524	Fracture of base of skull	Fall from or out of building or other structure	1.14647
525	Fracture of neck of femur	Fracture of other and unspecified parts of femur	1.14601
526	Hypertensive heart disease	Cardiomyopathy	1.1446
527	Fracture of vertebral column without mention of spinal cord lesion	Other motor vehicle traffic accident involving collision on the highway	1.13881
528	Human immunodeficiency virus [HIV] disease	Other anti-infectives causing adverse effects in therapeutic use	1.13561
529	Epilepsy	Late effects of cerebrovascular disease	1.13393
530	Diseases of other endocardial structures	Chronic pulmonary heart disease	1.13123
531	Fracture of clavicle	Motor vehicle traffic accident involving collision with other vehicle	1.12953
532	Peritonitis	Other complications of procedures, not elsewhere classified	1.12625
533	Other aneurysm	Other disorders of arteries and arterioles	1.12459
534	Place of occurrence	Other and unspecified environmental and accidental causes	1.1225
535	Contusion of face, scalp, and neck except eye(s)	Fall on same level from slipping, tripping, or stumbling	1.11835
536	Traumatic pneumothorax and hemothorax	Certain early complications of trauma	1.1178
537	Injury to liver	Other motor vehicle traffic accident involving collision with another motor vehicle	1.11736
538	Fracture of tibia and fibula	Fracture of ankle	1.11499
539	Other malignant neoplasm of lymphoid and histiocytic tissue	Aplastic anemia	1.11304
540	Other diseases of endocardium	Other congenital anomalies of heart	1.11221
541	Personality disorders	Suicide and self-inflicted poisoning by solid or liquid substances	1.10667
542	Disorders of adrenal glands	Hormones and synthetic substitutes causing adverse effects in therapeutic use	1.10648
543	Other forms of chronic ischemic heart disease	Other postsurgical states	1.10118
544	Myeloid leukemia	Primarily systemic agents causing adverse effects in therapeutic use	1.10113
545	Other diseases of lung	Other diseases of respiratory system	1.10057
546	Other diseases of pericardium	Pleurisy	1.09744
547	Postinflammatory pulmonary fibrosis	Rheumatoid arthritis and other inflammatory polyarthropathies	1.09578
548	Other disorders of circulatory system	Chronic ulcer of skin	1.09371
549	Disorders of conjunctiva	Acquired absence of other organs and tissue	1.09142
550	Chronic pulmonary heart disease	Heart failure	1.08978
551	Epilepsy	Other conditions of brain	1.08844
552	Complications affecting specified body systems, not elsewhere classified	Other procedures, without mention of misadventure at the time of procedure, as the cause of abnormal reaction of patient, or of later complication	1.08816
553	Disorders of fluid, electrolyte, and acid-base balance	Acute renal failure	1.08816
554	Affective psychoses	Adjustment reaction	1.08711
555	Symptoms concerning nutrition, metabolism, and development	Body mass index	1.08629
556	Acute glomerulonephritis	Osteomyelitis, periostitis, and other infections involving bone	1.0851
557	Mononeuritis of lower limb	Other and unspecified disorders of back	1.08111
558	Cerebral laceration and contusion	Other motor vehicle traffic accident involving collision with another motor vehicle	1.07967
559	Disorders of mineral metabolism	Disorders of fluid, electrolyte, and acid-base balance	1.07664
560	Fracture of base of skull	Fracture of clavicle	1.07152
561	Malignant neoplasm of liver and intrahepatic bile ducts	Other disorders of biliary tract	1.07137
562	Other cellulitis and abscess	Chronic ulcer of skin	1.06964
563	Other disorders of male genital organs	Disorders of muscle, ligament, and fascia	1.06925
564	Other personal history presenting hazards to health	Family history of certain chronic disabling diseases	1.06817
565	Other diseases due to viruses and Chlamydiae	Other and unspecified infectious and parasitic diseases	1.06671
566	Fracture of vertebral column with spinal cord lesion	Other, multiple, and ill-defined dislocations	1.06622
567	Cerebral laceration and contusion	Fight, brawl, and rape	1.06378
568	Other, multiple, and ill-defined dislocations	Other motor vehicle traffic accident involving collision with another motor vehicle	1.06177
569	Fracture of humerus	Fracture of radius and ulna	1.06117
570	Certain congenital musculoskeletal deformities	Other congenital musculoskeletal anomalies	1.05984
571	Other hernia of abdominal cavity, with obstruction, but without mention of gangrene	Other disorders of peritoneum	1.0554
572	Chronic renal failure	Disorders resulting from impaired renal function	1.05453
573	Fracture of other and unspecified parts of femur	Motor vehicle traffic accident due to loss of control, without collision on the highway	1.05341
574	Personal history of certain other diseases	Other and unspecified aftercare	1.05189
575	Chronic bronchitis	Other diseases of lung	1.05015
576	Postinflammatory pulmonary fibrosis	Other dependence on machines	1.04919
577	Fracture of vertebral column with spinal cord lesion	Injury to blood vessels of head and neck	1.04896
578	Other disorders of urethra and urinary tract	Injury to pelvic organs	1.04798
579	Cholelithiasis	Persons encountering health services for specific procedures, not carried out	1.04671
580	Fracture of vertebral column without mention of spinal cord lesion	Fracture of rib(s), sternum, larynx, and trachea	1.04599
581	Open wound of ear	Motor vehicle traffic accident due to loss of control, without collision on the highway	1.04457
582	Injury to blood vessels of head and neck	Motor vehicle traffic accident due to loss of control, without collision on the highway	1.04363
583	Other cellulitis and abscess	Other complications of procedures, not elsewhere classified	1.04295
584	Arterial embolism and thrombosis	Vascular insufficiency of intestine	1.04029
585	Endocrine and metabolic disturbances specific to the fetus and newborn	Single liveborn	1.04012
586	Injury to other intra-abdominal organs	Injury to blood vessels of abdomen and pelvis	1.03835
587	Family history of malignant neoplasm	Family history of certain other specific conditions	1.03634
588	Fracture of one or more tarsal and metatarsal bones	Motor vehicle traffic accident due to loss of control, without collision on the highway	1.03521
589	Other and unqualified skull fractures	Fracture of clavicle	1.03125
590	Septicemia	Pneumococcal pneumonia [Streptococcus pneumoniae pneumonia]	1.03122
591	Fracture of rib(s), sternum, larynx, and trachea	Fall on or from stairs or steps	1.02931
592	Intervertebral disc disorders	Other acquired deformity	1.02776
593	Intracranial and intraspinal abscess	Other paralytic syndromes	1.02572
594	Birth trauma	Single liveborn	1.0229
595	Respiratory distress syndrome	Infections specific to the perinatal period	1.02255
596	Vascular insufficiency of intestine	Peritonitis	1.02136
597	Injury to gastrointestinal tract	Injury to blood vessels of abdomen and pelvis	1.021
598	Affective psychoses	Other psychosocial circumstances	1.01983
599	Fracture of rib(s), sternum, larynx, and trachea	Injury to heart and lung	1.01878
600	Other diseases of blood and blood-forming organs	Acute pulmonary heart disease	1.01826
601	Septicemia	Other disorders of biliary tract	1.01579
602	Congenital anomalies of urinary system	Chromosomal anomalies	1.01376
603	Other peripheral vascular disease	Diffuse diseases of connective tissue	1.01261
604	Pneumonia, organism unspecified	Other diseases of lung	1.01206
605	Fracture of one or more tarsal and metatarsal bones	Fracture of one or more phalanges of foot	1.01024
606	Fracture of face bones	Fracture of radius and ulna	1.00861
607	Acute renal failure	Other and unspecified drugs and medicinal substances causing adverse effects in therapeutic use	1.00775
608	Other diseases of spinal cord	Other disorders of bone and cartilage	1.00728
609	Need for other prophylactic vaccination and inoculation against single diseases	Elective surgery for purposes other than remedying health states	1.007
610	Other disorders of soft tissues	Symptoms involving nervous and musculoskeletal systems	1.00645
611	Gastrojejunal ulcer	Other postsurgical states	1.00513
612	Pneumonia, organism unspecified	Chronic bronchitis	1.00483
613	Occlusion and stenosis of precerebral arteries	Atherosclerosis	1.00452
614	Fracture of tibia and fibula	Certain early complications of trauma	1.00194
615	Infections specific to the perinatal period	Single liveborn	1.00076
616	Bronchiectasis	Postinflammatory pulmonary fibrosis	1.00063
617	Fracture of neck of femur	Other fall from one level to another	0.999341
618	Concussion	Other motor vehicle traffic accident involving collision with another motor vehicle	0.997291
619	Lymphoid leukemia	Other specified personal exposures and history presenting hazards to health	0.995946
620	Symptoms involving cardiovascular system	Certain adverse effects, not elsewhere classified	0.994637
621	Other disorders of biliary tract	Diseases of pancreas	0.992347
622	Fracture of rib(s), sternum, larynx, and trachea	Injury to spleen	0.991752
623	Cardiac dysrhythmias	Complications affecting specified body systems, not elsewhere classified	0.989152
624	Other bacterial diseases	Arthropathy associated with infections	0.984895
625	Benign neoplasm of other parts of digestive system	Gastritis and duodenitis	0.98439
626	Fracture of rib(s), sternum, larynx, and trachea	Contusion of trunk	0.984163
627	Fracture of radius and ulna	Fracture of one or more tarsal and metatarsal bones	0.98303
628	Symptoms involving digestive system	Primarily systemic agents causing adverse effects in therapeutic use	0.982334
629	Subarachnoid hemorrhage	Other and ill-defined cerebrovascular disease	0.982291
630	Personal history of mental disorder	Other personal history presenting hazards to health	0.981593
631	Injury to spleen	Other motor vehicle traffic accident involving collision on the highway	0.978555
632	Secondary malignant neoplasm of respiratory and digestive systems	Primarily systemic agents causing adverse effects in therapeutic use	0.978178
633	Portal vein thrombosis	Varicose veins of other sites	0.978168
634	Secondary and unspecified malignant neoplasm of lymph nodes	Secondary malignant neoplasm of respiratory and digestive systems	0.977681
635	Personal history of allergy to medicinal agents	Family history of certain chronic disabling diseases	0.976782
636	Place of occurrence	Other fall from one level to another	0.974994
637	Other and unspecified disorders of the nervous system	Accidental cut, puncture, perforation, or hemorrhage during medical care	0.973509
638	Other diseases of lung	Foreign body in trachea, bronchus, and lung	0.971749
639	Symptoms involving digestive system	Antibiotics causing adverse effects in therapeutic use	0.971123
640	Other bacterial pneumonia	Bronchiectasis	0.968403
641	Infections specific to the perinatal period	Perinatal disorders of digestive system	0.966947
642	Spondylosis and allied disorders	Fracture of vertebral column with spinal cord lesion	0.966799
643	Hypertensive heart disease	Heart failure	0.966288
644	Fracture of face bones	Other motor vehicle traffic accident involving collision on the highway	0.965315
645	Gastritis and duodenitis	Analgesics, antipyretics, and antirheumatics causing adverse effects in therapeutic use	0.962687
646	Thiamine and niacin deficiency states	Alcoholic psychoses	0.962202
647	Slow fetal growth and fetal malnutrition	Endocrine and metabolic disturbances specific to the fetus and newborn	0.958557
648	Other diseases of blood and blood-forming organs	Portal vein thrombosis	0.957814
649	Other venous embolism and thrombosis	Complications peculiar to certain specified procedures	0.956285
650	Other disorders of bladder	Symptoms involving urinary system	0.955033
651	Other disorders of stomach and duodenum	Liver abscess and sequelae of chronic liver disease	0.954185
652	Other perinatal jaundice	Other and ill-defined conditions originating in the perinatal period	0.953693
653	Fracture of ankle	Motor vehicle traffic accident involving collision with pedestrian	0.953395
654	Other diseases of spinal cord	Symptoms involving urinary system	0.952532
655	Traumatic pneumothorax and hemothorax	Injury to liver	0.951383
656	Injury to spleen	Injury to kidney	0.948856
657	Osteoarthrosis and allied disorders	Organ or tissue replaced by other means	0.946773
658	Disorders relating to short gestation and unspecified low birthweight	Other and ill-defined conditions originating in the perinatal period	0.945015
659	Meningitis of unspecified cause	Subarachnoid hemorrhage	0.943998
660	Other diseases of endocardium	Ill-defined descriptions and complications of heart disease	0.943581
661	Atherosclerosis	Osteomyelitis, periostitis, and other infections involving bone	0.943531
662	Meningitis of unspecified cause	Fetal and neonatal hemorrhage	0.941698
663	Injury to gastrointestinal tract	Injury to liver	0.941299
664	Infections specific to the perinatal period	Hematological disorders of fetus and newborn	0.94018
665	Atherosclerosis	Other disorders of arteries and arterioles	0.940088
666	Place of occurrence	Other and unspecified fall	0.939529
667	Nutritional marasmus	Symptoms concerning nutrition, metabolism, and development	0.937191
668	Postinflammatory pulmonary fibrosis	Agents primarily affecting the cardiovascular system causing adverse effects in therapeutic use	0.93506
669	Late effects of cerebrovascular disease	Disorders of muscle, ligament, and fascia	0.932997
670	Other respiratory conditions of fetus and newborn	Single liveborn	0.93289
671	Fracture of rib(s), sternum, larynx, and trachea	Fall on or from ladders or scaffolding	0.932829
672	Nutritional marasmus	Other disorders of stomach and duodenum	0.931929
673	Old myocardial infarction	Other postsurgical states	0.930256
674	Other and unspecified protein-calorie malnutrition	Body mass index	0.928426
675	Fracture of radius and ulna	Fracture of other and unspecified parts of femur	0.927797
676	Liver abscess and sequelae of chronic liver disease	Other symptoms involving abdomen and pelvis	0.920694
677	Other hernia of abdominal cavity without mention of obstruction or gangrene	Other disorders of peritoneum	0.920619
678	Other disorders of circulatory system	Other cellulitis and abscess	0.918171
679	Hemorrhoids	Other disorders of intestine	0.917023
680	Other congenital anomalies of circulatory system	Chromosomal anomalies	0.915286
681	Other disorders of cervical region	Other and unspecified disorders of back	0.913857
682	Fracture of other and unspecified parts of femur	Other and unspecified fall	0.912409
683	Hypotension	Agents primarily affecting the cardiovascular system causing adverse effects in therapeutic use	0.911278
684	Arterial embolism and thrombosis	Complications peculiar to certain specified procedures	0.910544
685	Carrier or suspected carrier of infectious diseases	Attention to artificial openings	0.909174
686	Fracture of neck of femur	Other motor vehicle traffic accident involving collision with another motor vehicle	0.909157
687	Septicemia	Other bacterial diseases	0.908366
688	Septicemia	Peritonitis	0.906556
689	Mononeuritis of upper limb and mononeuritis multiplex	Disorders of muscle, ligament, and fascia	0.905499
690	Diseases of white blood cells	Hormones and synthetic substitutes causing adverse effects in therapeutic use	0.903406
691	Respiratory distress syndrome	Hematological disorders of fetus and newborn	0.903139
692	Secondary and unspecified malignant neoplasm of lymph nodes	Secondary malignant neoplasm of other specified sites	0.90201
693	Intestinal obstruction without mention of hernia	Other disorders of intestine	0.901239
694	Fracture of other and unspecified parts of femur	Open wound of knee, leg [except thigh], and ankle	0.900856
695	Cerebral laceration and contusion	Motor vehicle traffic accident due to loss of control, without collision on the highway	0.898419
696	Malignant neoplasm of small intestine, including duodenum	Secondary malignant neoplasm of respiratory and digestive systems	0.893374
697	Other respiratory conditions of fetus and newborn	Other perinatal jaundice	0.893269
698	Fracture of clavicle	Fracture of scapula	0.890706
699	Multiple myeloma and immunoproliferative neoplasms	Other diseases of spinal cord	0.887458
700	Hemiplegia and hemiparesis	Occlusion and stenosis of precerebral arteries	0.886918
701	Alcoholic psychoses	Nondependent abuse of drugs	0.88374
702	Other congenital anomalies of heart	Other congenital anomalies of circulatory system	0.883696
703	Infantile cerebral palsy	Epilepsy	0.882816
704	Late effects of cerebrovascular disease	Artificial opening status	0.881809
705	Other disorders of bladder	Other disorders of urethra and urinary tract	0.881129
706	Fracture of vertebral column without mention of spinal cord lesion	Nontraffic accident involving other off-road motor vehicle	0.880009
707	Other and unspecified anemias	Gastric ulcer	0.87999
708	Other diseases of endocardium	Heart failure	0.879527
709	Alcohol dependence syndrome	Diseases of pancreas	0.879302
710	Fracture of other and unspecified parts of femur	Other motor vehicle traffic accident involving collision on the highway	0.879187
711	Injury to blood vessels of abdomen and pelvis	Certain early complications of trauma	0.879095
712	Other and unspecified anemias	Duodenal ulcer	0.878876
713	Certain congenital musculoskeletal deformities	Single liveborn	0.877196
714	Fracture of vertebral column without mention of spinal cord lesion	Other fall from one level to another	0.876676
715	Open wound of knee, leg [except thigh], and ankle	Other motor vehicle traffic accident involving collision with another motor vehicle	0.876611
716	Intracerebral hemorrhage	Late effects of cerebrovascular disease	0.876375
717	Concussion	Other open wound of head	0.875894
718	Fracture of rib(s), sternum, larynx, and trachea	Fracture of patella	0.875593
719	Other disorders of peritoneum	Accidental cut, puncture, perforation, or hemorrhage during medical care	0.872744
720	Slow fetal growth and fetal malnutrition	Conditions involving the integument and temperature regulation of fetus and newborn	0.868788
721	Other bacterial pneumonia	Empyema	0.868141
722	Fracture of vault of skull	Fall on or from stairs or steps	0.867932
723	Other central nervous system depressants and anesthetics causing adverse effects in therapeutic use	Persons encountering health services for specific procedures, not carried out	0.867906
724	Diseases of the oral soft tissues, excluding lesions specific for gingiva and tongue	Dermatitis due to substances taken internally	0.867882
725	Subarachnoid hemorrhage	Other and unspecified intracranial hemorrhage	0.866495
726	Cellulitis and abscess of finger and toe	Osteomyelitis, periostitis, and other infections involving bone	0.86603
727	Fracture of vault of skull	Fracture of base of skull	0.86601
728	Other congenital anomalies of limbs	Chromosomal anomalies	0.865393
729	Diabetes mellitus	Other retinal disorders	0.864921
730	Disorders of parathyroid gland	Disorders of adrenal glands	0.864635
731	Fracture of vault of skull	Assault by other and unspecified means	0.863355
732	Acute renal failure	Disorders of muscle, ligament, and fascia	0.860573
733	Cerebral laceration and contusion	Other open wound of head	0.859051
734	Contusion of face, scalp, and neck except eye(s)	Contusion of trunk	0.856221
735	Housing, household, and economic circumstances	Other psychosocial circumstances	0.855805
736	Other hernia of abdominal cavity, with obstruction, but without mention of gangrene	Other disorders of intestine	0.855253
737	Occlusion and stenosis of precerebral arteries	Transcient cerebral ischemia	0.854593
738	Congenital anomalies of the integument	Conditions involving the integument and temperature regulation of fetus and newborn	0.853773
739	Injury to other intra-abdominal organs	Certain early complications of trauma	0.853173
740	Disorders relating to long gestation and high birthweight	Endocrine and metabolic disturbances specific to the fetus and newborn	0.850546
741	Pneumococcal pneumonia [Streptococcus pneumoniae pneumonia]	Other diseases of lung	0.849379
742	Lymphoid leukemia	Aplastic anemia	0.849213
743	Certain adverse effects, not elsewhere classified	Other and unspecified environmental and accidental causes	0.846447
744	Pain, not elsewhere classified	Analgesics, antipyretics, and antirheumatics causing adverse effects in therapeutic use	0.843697
745	Bacterial infection in conditions classified elsewhere and of unspecified site	Empyema	0.843243
746	Place of occurrence	Accidental cut, puncture, perforation, or hemorrhage during medical care	0.842826
747	Occlusion and stenosis of precerebral arteries	Occlusion of cerebral arteries	0.841904
748	Diseases of mitral valve	Diseases of other endocardial structures	0.839424
749	Other congenital anomalies of circulatory system	Hematological disorders of fetus and newborn	0.835632
750	Nutritional marasmus	Chronic ulcer of skin	0.834886
751	Malignant neoplasm of stomach	Other specified personal exposures and history presenting hazards to health	0.833716
752	Bacterial infection in conditions classified elsewhere and of unspecified site	Osteomyelitis, periostitis, and other infections involving bone	0.833424
753	Chronic bronchitis	Hormones and synthetic substitutes causing adverse effects in therapeutic use	0.832518
754	Other congenital anomalies of nervous system	Slow fetal growth and fetal malnutrition	0.831697
755	Fracture of base of skull	Motor vehicle traffic accident involving collision with other vehicle	0.830532
756	Personal history of allergy to medicinal agents	Other personal history presenting hazards to health	0.829614
757	Other respiratory conditions of fetus and newborn	Other and ill-defined conditions originating in the perinatal period	0.829596
758	Iron deficiency anemias	Hemorrhoids	0.829513
759	Cardiac dysrhythmias	Heart failure	0.827655
760	Acute pericarditis	Pleurisy	0.827055
761	Viral hepatitis	Nondependent abuse of drugs	0.821576
762	Hodgkin's disease	Primarily systemic agents causing adverse effects in therapeutic use	0.821298
763	Fetus or newborn affected by other complications of labor and delivery	Other respiratory conditions of fetus and newborn	0.820764
764	Other and unspecified disorders of the nervous system	Problems with limbs and other problems	0.820389
765	Poisoning by primarily systemic agents	Poisoning by solid or liquid substances, undetermined whether accidentally or purposely inflicted	0.819682
766	Disorders of lipoid metabolism	Other forms of chronic ischemic heart disease	0.816776
767	Fracture of humerus	Other motor vehicle traffic accident involving collision with another motor vehicle	0.816562
768	Visual disturbances	Symptoms involving head and neck	0.816302
769	Fetus or newborn affected by complications of placenta, cord, and membranes	Other and ill-defined conditions originating in the perinatal period	0.814502
770	Inflammatory and toxic neuropathy	Arthropathy associated with other disorders classified elsewhere	0.814285
771	Secondary malignant neoplasm of other specified sites	Other conditions of brain	0.81162
772	Fracture of vertebral column without mention of spinal cord lesion	Fracture of scapula	0.808125
773	Other congenital anomalies of digestive system	Disorders relating to short gestation and unspecified low birthweight	0.808048
774	Chronic pulmonary heart disease	Other dependence on machines	0.807777
775	Other diseases due to viruses and Chlamydiae	Aplastic anemia	0.807043
776	Disorders of muscle, ligament, and fascia	Other disorders of soft tissues	0.806765
777	Neurotic disorders	Migraine	0.805318
778	Chronic ulcer of skin	Artificial opening status	0.8045
779	Malignant neoplasm of female breast	Secondary malignant neoplasm of respiratory and digestive systems	0.802917
780	Neurotic disorders	Acquired absence of other organs and tissue	0.801668
781	Fracture of pelvis	Fracture of tibia and fibula	0.801471
782	Aplastic anemia	Diseases of the oral soft tissues, excluding lesions specific for gingiva and tongue	0.800383
783	Disorders of the autonomic nervous system	Other retinal disorders	0.799653
784	Diseases of mitral and aortic valves	Chronic pulmonary heart disease	0.799367
785	Aortic aneurysm and dissection	Vascular insufficiency of intestine	0.798272
786	Fracture of other and unspecified parts of femur	Injury to liver	0.79788
787	Nephritis and nephropathy, not specified as acute or chronic	Diffuse diseases of connective tissue	0.79696
788	Diabetes mellitus	Obesity and other hyperalimentation	0.793965
789	Malignant neoplasm of stomach	Diseases of esophagus	0.790123
790	Other disorders of male genital organs	Other cellulitis and abscess	0.789487
791	Heart failure	Chronic bronchitis	0.789236
792	Inflammatory and toxic neuropathy	Nephritis and nephropathy, not specified as acute or chronic	0.782854
793	Multiple fractures involving skull or face with other bones	Fracture of vertebral column without mention of spinal cord lesion	0.781898
794	Acute myocardial infarction	Symptoms involving cardiovascular system	0.781421
795	Bacterial meningitis	Complications peculiar to certain specified procedures	0.774766
796	Septicemia	Arthropathy associated with infections	0.773528
797	Fetus or newborn affected by maternal complications of pregnancy	Other multiple, mates all liveborn	0.77086
798	Malignant neoplasm of colon	Benign neoplasm of other parts of digestive system	0.768496
799	Other retinal disorders	Arthropathy associated with other disorders classified elsewhere	0.76833
800	Fracture of face bones	Other motor vehicle traffic accident involving collision with another motor vehicle	0.766731
801	Acute renal failure	Hydronephrosis	0.766018
802	Other hernia of abdominal cavity without mention of obstruction or gangrene	Diverticula of intestine	0.764264
803	Open wound of ear	Other open wound of head	0.764172
804	Fetal and neonatal hemorrhage	Perinatal disorders of digestive system	0.762971
805	Hydronephrosis	Other disorders of urethra and urinary tract	0.762575
806	Chronic liver disease and cirrhosis	Psoriasis and similar disorders	0.759926
807	Bacterial infection in conditions classified elsewhere and of unspecified site	Intracranial and intraspinal abscess	0.758674
808	Agents primarily affecting blood constituents causing adverse effects in therapeutic use	Other and unspecified aftercare	0.75699
809	Cardiac dysrhythmias	Other and unspecified aftercare	0.756455
810	Multiple myeloma and immunoproliferative neoplasms	Primarily systemic agents causing adverse effects in therapeutic use	0.755569
811	Other disorders of gallbladder	Diseases of pancreas	0.754305
812	Chronic liver disease and cirrhosis	Personal history of mental disorder	0.754262
813	Other diseases of respiratory system	Artificial opening status	0.753718
814	Other congenital anomalies of heart	Other and ill-defined conditions originating in the perinatal period	0.753585
815	Fracture of humerus	Fracture of neck of femur	0.753273
816	Nondependent abuse of drugs	Family history of certain chronic disabling diseases	0.750256
817	Alcoholic psychoses	Housing, household, and economic circumstances	0.750082
818	Diabetes mellitus	Other and unspecified aftercare	0.749776
819	Fracture of ankle	Other motor vehicle traffic accident involving collision with another motor vehicle	0.749103
820	Fracture of radius and ulna	Fracture of ankle	0.748704
821	Angina pectoris	Family history of certain chronic disabling diseases	0.7471
822	Other bacterial pneumonia	Foreign body in pharynx and larynx	0.745942
823	Injury to liver	Injury to spleen	0.744422
824	Fracture of humerus	Other and unspecified fall	0.743998
825	Neurotic disorders	Adjustment reaction	0.742885
826	Fracture of base of skull	Other fall from one level to another	0.742369
827	Secondary malignant neoplasm of other specified sites	Malignant neoplasm without specification of site	0.742284
828	Other congenital musculoskeletal anomalies	Single liveborn	0.741539
829	Essential hypertension	Intracerebral hemorrhage	0.741154
830	Visual disturbances	Symptoms involving nervous and musculoskeletal systems	0.740569
831	Hypertensive renal disease	Disorders resulting from impaired renal function	0.73862
832	Respiratory distress syndrome	Fetal and neonatal hemorrhage	0.738547
833	Alcohol dependence syndrome	Drug dependence	0.738245
834	Malignant neoplasm of stomach	Secondary malignant neoplasm of respiratory and digestive systems	0.737659
835	Migraine	Acquired absence of other organs and tissue	0.736243
836	Diseases of mitral and aortic valves	Cardiac dysrhythmias	0.736171
837	Organic sleep disorders	Asthma	0.735313
838	Dislocation of hip	Open wound of knee, leg [except thigh], and ankle	0.734729
839	Fracture of radius and ulna	Fall on or from ladders or scaffolding	0.734637
840	Dislocation of hip	Injury to heart and lung	0.734369
841	Pleurisy	Other diseases of lung	0.734245
842	Other diseases of spinal cord	Pain, not elsewhere classified	0.734152
843	Adjustment reaction	Other psychosocial circumstances	0.732756
844	Nondependent abuse of drugs	Housing, household, and economic circumstances	0.730739
845	Acute myocardial infarction	Heart failure	0.730438
846	Duodenal ulcer	Peritonitis	0.729972
847	Fracture of radius and ulna	Fall from or out of building or other structure	0.729476
848	Other forms of chronic ischemic heart disease	Family history of certain chronic disabling diseases	0.728766
849	Parkinson's disease	Pneumonitis due to solids and liquids	0.72867
850	Other and unspecified anemias	Gastrointestinal hemorrhage	0.727284
851	Other paralytic syndromes	Osteomyelitis, periostitis, and other infections involving bone	0.726814
852	Other aneurysm	Other procedures, without mention of misadventure at the time of procedure, as the cause of abnormal reaction of patient, or of later complication	0.726004
853	Contusion of face, scalp, and neck except eye(s)	Striking against or struck accidentally by objects or persons	0.724486
854	Aplastic anemia	Chronic liver disease and cirrhosis	0.723374
855	Gout	Chronic renal failure	0.723148
856	Gastritis and duodenitis	Other hernia of abdominal cavity without mention of obstruction or gangrene	0.721459
857	Nephritis and nephropathy, not specified as acute or chronic	Chronic renal failure	0.721315
858	Bacterial infection in conditions classified elsewhere and of unspecified site	Other cellulitis and abscess	0.719965
859	Encephalitis, myelitis, and encephalomyelitis	Epilepsy	0.71894
860	Postinflammatory pulmonary fibrosis	Diffuse diseases of connective tissue	0.718788
861	Chronic pulmonary heart disease	Other diseases of endocardium	0.718341
862	Conditions involving the integument and temperature regulation of fetus and newborn	Twin, mate liveborn	0.71764
863	Septicemia	Complications peculiar to certain specified procedures	0.717586
864	Vascular insufficiency of intestine	Intestinal obstruction without mention of hernia	0.717383
865	Chronic renal failure	Other postsurgical states	0.71652
866	Other respiratory conditions of fetus and newborn	Twin, mate liveborn	0.71542
867	Chronic renal failure	Congenital anomalies of urinary system	0.713569
868	Inflammatory and toxic neuropathy	Primarily systemic agents causing adverse effects in therapeutic use	0.711682
869	Diseases of esophagus	Gastritis and duodenitis	0.711038
870	Injury to other and unspecified intrathoracic organs	Injury to spleen	0.708817
871	Other respiratory conditions of fetus and newborn	Infections specific to the perinatal period	0.708257
872	Congenital anomalies of urinary system	Other and ill-defined conditions originating in the perinatal period	0.706804
873	Other personal history presenting hazards to health	Family history of malignant neoplasm	0.706523
874	Personal history of malignant neoplasm	Other specified personal exposures and history presenting hazards to health	0.705965
875	Fracture of rib(s), sternum, larynx, and trachea	Concussion	0.70538
876	Other organic psychotic conditions (chronic)	Other and unspecified fall	0.703452
877	Portal vein thrombosis	Liver abscess and sequelae of chronic liver disease	0.702877
878	Other open wound of head	Open wound of knee, leg [except thigh], and ankle	0.702472
879	Diabetes mellitus	Hypertensive renal disease	0.700864
880	Diabetes mellitus	Disorders of function of stomach	0.699767
881	Malignant neoplasm of colon	Iron deficiency anemias	0.699458
882	Other paralytic syndromes	Spondylosis and allied disorders	0.699205
883	Intracranial injury of other and unspecified nature	Motor vehicle traffic accident due to loss of control, without collision on the highway	0.698432
884	Diverticula of intestine	Peritonitis	0.69621
885	Human immunodeficiency virus [HIV] disease	Aplastic anemia	0.695817
886	Septicemia	Acute renal failure	0.695696
887	Osteomyelitis, periostitis, and other infections involving bone	Curvature of spine	0.695623
888	Peritonitis	Other symptoms involving abdomen and pelvis	0.693723
889	Other and unspecified protein-calorie malnutrition	Chronic ulcer of skin	0.692618
890	Purpura and other hemorrhagic conditions	Primarily systemic agents causing adverse effects in therapeutic use	0.691841
891	Fetal and neonatal hemorrhage	Hematological disorders of fetus and newborn	0.691674
892	Other disorders of soft tissues	Agents primarily affecting blood constituents causing adverse effects in therapeutic use	0.691199
893	Malignant neoplasm of colon	Other disorders of peritoneum	0.690781
894	Ovarian dysfunction	Body mass index	0.690625
895	Other open wound of head	Contusion of eye and adnexa	0.690291
896	Fracture of other and unspecified parts of femur	Fall on same level from slipping, tripping, or stumbling	0.689526
897	Need for other prophylactic vaccination and inoculation against single diseases	Observation and evaluation of newborns and infants for suspected condition not found	0.68701
898	Malignant neoplasm of trachea, bronchus, and lung	Other diseases of respiratory system	0.68303
899	Occlusion of cerebral arteries	Late effects of cerebrovascular disease	0.681715
900	Other cerebral degenerations	Other conditions of brain	0.681446
901	Primarily systemic agents causing adverse effects in therapeutic use	Organ or tissue replaced by transplant	0.680531
902	Fracture of tibia and fibula	Motor vehicle traffic accident involving collision with other vehicle	0.677954
903	Nutritional marasmus	Body mass index	0.677863
904	Malignant neoplasm of trachea, bronchus, and lung	Pneumonia, organism unspecified	0.677808
905	Other organic psychotic conditions (chronic)	Problems with limbs and other problems	0.677169
906	Fracture of pelvis	Traumatic pneumothorax and hemothorax	0.676653
907	Candidiasis	Other and unspecified protein-calorie malnutrition	0.675526
908	Heart failure	Chronic airways obstruction, not elsewhere classified	0.67536
909	Pain, not elsewhere classified	Sedatives and hypnotics causing adverse effects in therapeutic use	0.674216
910	Acute renal failure	Chronic renal failure	0.673825
911	Occlusion and stenosis of precerebral arteries	General medical examination	0.673721
912	Fracture of scapula	Traumatic pneumothorax and hemothorax	0.6737
913	Other diseases of endocardium	Aortic aneurysm and dissection	0.673656
914	Diseases of white blood cells	Other specified personal exposures and history presenting hazards to health	0.673543
915	Other organic psychotic conditions (chronic)	Pneumonitis due to solids and liquids	0.672636
916	Endocrine and metabolic disturbances specific to the fetus and newborn	Conditions involving the integument and temperature regulation of fetus and newborn	0.671119
917	Myeloid leukemia	Complications peculiar to certain specified procedures	0.668279
918	Malignant neoplasm of pancreas	Secondary and unspecified malignant neoplasm of lymph nodes	0.66639
919	Other and unspecified protein-calorie malnutrition	Symptoms concerning nutrition, metabolism, and development	0.666033
920	Atopic dermatitis and related conditions	Need for other prophylactic vaccination and inoculation against single diseases	0.66561
921	Symptoms involving head and neck	Symptoms involving digestive system	0.665578
922	Fracture of ankle	Other motor vehicle traffic accident involving collision on the highway	0.665391
923	Other bacterial pneumonia	Complications of medical care, not elsewhere classified	0.663189
924	Malignant neoplasm of esophagus	Secondary malignant neoplasm of respiratory and digestive systems	0.663047
925	Peritonitis	Chronic liver disease and cirrhosis	0.66253
926	Polymyalgia rheumatica	Other disorders of bone and cartilage	0.661329
927	Conditions involving the integument and temperature regulation of fetus and newborn	Other and ill-defined conditions originating in the perinatal period	0.661275
928	Pleurisy	Other symptoms involving abdomen and pelvis	0.66031
929	Fracture of rib(s), sternum, larynx, and trachea	Fracture of one or more phalanges of foot	0.660299
930	Other open wound of head	Other fall from one level to another	0.659099
931	Fracture of radius and ulna	Other motor vehicle traffic accident involving collision with another motor vehicle	0.658174
932	Disorders involving the immune mechanism	Complications peculiar to certain specified procedures	0.657437
933	Fracture of pelvis	Other motor vehicle traffic accident involving collision with another motor vehicle	0.657227
934	Hormones and synthetic substitutes causing adverse effects in therapeutic use	Other and unspecified aftercare	0.65713
935	Heart failure	Fitting and adjustment of other device	0.656973
936	Malignant neoplasm of trachea, bronchus, and lung	Pneumothorax	0.656866
937	Fracture of vertebral column without mention of spinal cord lesion	Fall on same level from slipping, tripping, or stumbling	0.656229
938	Fracture of clavicle	Subarachnoid, subdural, and extradural hemorrhage, following injury	0.655049
939	Atopic dermatitis and related conditions	Other and ill-defined conditions originating in the perinatal period	0.653074
940	Human immunodeficiency virus [HIV] disease	Mononeuritis of lower limb	0.651884
941	Fracture of rib(s), sternum, larynx, and trachea	Open wound of knee, leg [except thigh], and ankle	0.651435
942	Other acute and subacute form of ischemic heart disease	Family history of certain chronic disabling diseases	0.651032
943	Other disorders of circulatory system	Agents primarily affecting blood constituents causing adverse effects in therapeutic use	0.650155
944	Symptoms involving nervous and musculoskeletal systems	Psychotropic agents causing adverse effects in therapeutic use	0.647889
945	Pain, not elsewhere classified	Other and unspecified disorder of joint	0.6478
946	Other congenital anomalies of nervous system	Fetal and neonatal hemorrhage	0.646625
947	Fracture of rib(s), sternum, larynx, and trachea	Injury to other intra-abdominal organs	0.64657
948	Bacterial meningitis	Subarachnoid hemorrhage	0.645866
949	Injury to liver	Motor vehicle traffic accident due to loss of control, without collision on the highway	0.644972
950	Fracture of rib(s), sternum, larynx, and trachea	Motor vehicle traffic accident involving collision with other vehicle	0.644813
951	Lymphoid leukemia	Primarily systemic agents causing adverse effects in therapeutic use	0.641797
952	Psychotropic agents causing adverse effects in therapeutic use	Other psychosocial circumstances	0.640534
953	Pleurisy	Pneumothorax	0.639127
954	Chronic bronchitis	Other diseases of respiratory system	0.63871
955	Organ or tissue replaced by transplant	Other postsurgical states	0.636515
956	Osteoarthrosis and allied disorders	Other and unspecified disorders of back	0.636271
957	Malignant neoplasm of brain	Hemiplegia and hemiparesis	0.635987
958	Intestinal obstruction without mention of hernia	Other symptoms involving abdomen and pelvis	0.634752
959	Other cellulitis and abscess	Complications of medical care, not elsewhere classified	0.63434
960	Intracranial and intraspinal abscess	Peritonitis	0.633822
961	Coagulation defects	Chronic liver disease and cirrhosis	0.633517
962	Place of occurrence	Fall on same level from slipping, tripping, or stumbling	0.633472
963	Malignant neoplasm of stomach	Gastrointestinal hemorrhage	0.631825
964	Other bacterial pneumonia	Chronic bronchitis	0.631572
965	Malignant neoplasm of brain	Symptoms involving head and neck	0.631356
966	Fracture of rib(s), sternum, larynx, and trachea	Motor vehicle traffic accident involving collision with pedestrian	0.630655
967	Twin, mate liveborn	Elective surgery for purposes other than remedying health states	0.630495
968	Fracture of vault of skull	Fracture of face bones	0.630007
969	Coagulation defects	Other disorders of liver	0.628459
970	Conditions involving the integument and temperature regulation of fetus and newborn	Health supervision of infant or child	0.627363
971	Chronic pulmonary heart disease	Postinflammatory pulmonary fibrosis	0.627138
972	Other congenital anomalies of circulatory system	Other respiratory conditions of fetus and newborn	0.626182
973	Purpura and other hemorrhagic conditions	Chronic liver disease and cirrhosis	0.625708
974	Other disorders of peritoneum	Other complications of procedures, not elsewhere classified	0.625461
975	Other congenital anomalies of limbs	Single liveborn	0.623322
976	Other diseases of lung	Foreign body in pharynx and larynx	0.622869
977	Organ or tissue replaced by other means	Other and unspecified aftercare	0.62193
978	Injury to heart and lung	Other motor vehicle traffic accident involving collision on the highway	0.621798
979	Congenital anomalies of genital organs	Slow fetal growth and fetal malnutrition	0.621176
980	Heart failure	Acute renal failure	0.620964
981	Chronic glomerulonephritis	Chronic renal failure	0.620679
982	Fetus or newborn affected by complications of placenta, cord, and membranes	Other respiratory conditions of fetus and newborn	0.619628
983	Inflammatory and toxic neuropathy	Chronic ulcer of skin	0.618704
984	Other and unspecified disorders of the nervous system	Psychotropic agents causing adverse effects in therapeutic use	0.617836
985	Drug psychoses	Other central nervous system depressants and anesthetics causing adverse effects in therapeutic use	0.61719
986	Other congenital anomalies of limbs	Fetal and neonatal hemorrhage	0.616569
987	Other and ill-defined conditions originating in the perinatal period	Family history of certain other specific conditions	0.615481
988	Pneumonia, organism unspecified	Postinflammatory pulmonary fibrosis	0.615173
989	Diabetes mellitus	Essential hypertension	0.615078
990	Intracerebral hemorrhage	Agents primarily affecting blood constituents causing adverse effects in therapeutic use	0.613833
991	Other alveolar and parietoalveolar pneumopathy	Other dependence on machines	0.613102
992	Septicemia	Disorders of adrenal glands	0.612554
993	Multiple sclerosis	Epilepsy	0.612233
994	Aplastic anemia	Diseases of white blood cells	0.609954
995	Injury to other and unspecified intrathoracic organs	Injury to liver	0.609664
996	Atherosclerosis	Aortic aneurysm and dissection	0.609423
997	Other respiratory conditions of fetus and newborn	Hematological disorders of fetus and newborn	0.608539
998	Spondylosis and allied disorders	Fall on or from stairs or steps	0.607634
999	Malignant neoplasm of stomach	Artificial opening status	0.606752
1000	Other diseases of blood and blood-forming organs	Other venous embolism and thrombosis	0.606
1001	Malignant neoplasm of trachea, bronchus, and lung	Empyema	0.603921
1002	Injury to liver	Motor vehicle traffic accident involving collision with other vehicle	0.600982
1003	Depressive disorder, not elsewhere classified	Other psychosocial circumstances	0.600023
1004	Other and unspecified anemias	Purpura and other hemorrhagic conditions	0.599885
1005	Certain adverse effects, not elsewhere classified	Antibiotics causing adverse effects in therapeutic use	0.599557
1006	Chronic pulmonary heart disease	Ill-defined descriptions and complications of heart disease	0.598855
1007	Affective psychoses	Disorders resulting from impaired renal function	0.597692
1008	Rheumatoid arthritis and other inflammatory polyarthropathies	Other disorders of bone and cartilage	0.595566
1009	Other organic psychotic conditions (chronic)	Other disorders of bone and cartilage	0.593502
1010	Thiamine and niacin deficiency states	Alcohol dependence syndrome	0.593292
1011	Parkinson's disease	Foreign body in pharynx and larynx	0.591703
1012	Iron deficiency anemias	Gastritis and duodenitis	0.591467
1013	Diseases of mitral and aortic valves	Other forms of chronic ischemic heart disease	0.59033
1014	Fracture of rib(s), sternum, larynx, and trachea	Injury to liver	0.589912
1015	Other and unspecified disorders of metabolism	Problems with limbs and other problems	0.5889
1016	Hereditary and idiopathic peripheral neuropathy	Other and unspecified disorders of back	0.588712
1017	Pneumonia, organism unspecified	Other ill-defined and unknown causes of morbidity and mortality	0.587547
1018	Injury to other intra-abdominal organs	Motor vehicle traffic accident due to loss of control, without collision on the highway	0.586192
1019	Malignant neoplasm of trachea, bronchus, and lung	Other personal history presenting hazards to health	0.584676
1020	Diseases of white blood cells	General symptoms	0.584669
1021	Lymphoid leukemia	Purpura and other hemorrhagic conditions	0.584359
1022	Contusion of face, scalp, and neck except eye(s)	Motor vehicle traffic accident involving collision with pedestrian	0.582662
1023	Other diseases of blood and blood-forming organs	Vascular insufficiency of intestine	0.58176
1024	Other disorders of urethra and urinary tract	Symptoms involving urinary system	0.580309
1025	Personal history of malignant neoplasm	Artificial opening status	0.579659
1026	Affective psychoses	Alcohol dependence syndrome	0.578911
1027	Iron deficiency anemias	Gastric ulcer	0.578458
1028	Fracture of humerus	Fall on same level from slipping, tripping, or stumbling	0.577729
1029	Infections of kidney	Other disorders of bladder	0.577546
1030	Traumatic pneumothorax and hemothorax	Fall from or out of building or other structure	0.577302
1031	Cardiac dysrhythmias	Agents primarily affecting the cardiovascular system causing adverse effects in therapeutic use	0.577019
1032	Other deficiency anemias	Purpura and other hemorrhagic conditions	0.575227
1033	Other retinal disorders	Disorders of function of stomach	0.575117
1034	Pain, not elsewhere classified	Other disorders of cervical region	0.574867
1035	Personal history of malignant neoplasm	Other personal history presenting hazards to health	0.574651
1036	Traumatic pneumothorax and hemothorax	Motor vehicle traffic accident involving collision with pedestrian	0.572578
1037	Other paralytic syndromes	Disorders of muscle, ligament, and fascia	0.572023
1038	Neurotic disorders	Pain, not elsewhere classified	0.571824
1039	Injury to heart and lung	Certain early complications of trauma	0.571482
1040	Symptoms involving skin and other integumentary tissue	Nonspecific findings on examination of blood	0.570311
1041	Osteoarthrosis and allied disorders	Acquired absence of other organs and tissue	0.569777
1042	Other disorders of peritoneum	Attention to artificial openings	0.569527
1043	Place of occurrence	Fall on or from stairs or steps	0.569406
1044	Obesity and other hyperalimentation	Asthma	0.569046
1045	Herpes simplex	Aplastic anemia	0.568297
1046	Other personal history presenting hazards to health	Other dependence on machines	0.568211
1047	Need for other prophylactic vaccination and inoculation against single diseases	Special investigations and examinations	0.567683
1048	Hemiplegia and hemiparesis	Other and unspecified intracranial hemorrhage	0.566891
1049	Disorders involving the immune mechanism	Aplastic anemia	0.566875
1050	Nutritional marasmus	Aplastic anemia	0.566218
1051	Other cellulitis and abscess	Osteomyelitis, periostitis, and other infections involving bone	0.564371
1052	Other and unspecified anemias	Diverticula of intestine	0.56401
1053	Injury to heart and lung	Other motor vehicle traffic accident involving collision with another motor vehicle	0.56398
1054	Intracranial and intraspinal abscess	Arthropathy associated with infections	0.56261
1055	Symptoms concerning nutrition, metabolism, and development	Symptoms involving digestive system	0.561717
1056	Drug dependence	Nondependent abuse of drugs	0.56023
1057	Malignant neoplasm of prostate	Symptoms involving urinary system	0.560013
1058	Inflammatory and toxic neuropathy	Disorders of function of stomach	0.559231
1059	Other perinatal jaundice	Hematological disorders of fetus and newborn	0.55834
1060	Other conditions of brain	Problems with limbs and other problems	0.556914
1061	Neoplasm of uncertain behavior of other and unspecified sites and tissues	Aplastic anemia	0.556312
1062	Fracture of other and unspecified parts of femur	Injury to heart and lung	0.556122
1063	Acute pulmonary heart disease	Ill-defined descriptions and complications of heart disease	0.555566
1064	Symptoms involving digestive system	Symptoms involving urinary system	0.555163
1065	Other conditions of brain	Subarachnoid hemorrhage	0.55513
1066	Fracture of vertebral column without mention of spinal cord lesion	Motor vehicle traffic accident involving collision with pedestrian	0.554954
1067	Septicemia	Other bacterial pneumonia	0.554814
1068	Fetus or newborn affected by complications of placenta, cord, and membranes	Single liveborn	0.554639
1069	Injury to liver	Motor vehicle traffic accident involving collision with pedestrian	0.554582
1070	Candidiasis	Complications of medical care, not elsewhere classified	0.553942
1071	Fracture of face bones	Contusion of eye and adnexa	0.553842
1072	Regional enteritis	Peritonitis	0.553443
1073	Aplastic anemia	Diffuse diseases of connective tissue	0.552994
1074	Injury to kidney	Injury to other intra-abdominal organs	0.552173
1075	Bulbus cordis anomalies and anomalies of cardiac septal closure	Other congenital anomalies of heart	0.551783
1076	Secondary malignant neoplasm of respiratory and digestive systems	Other symptoms involving abdomen and pelvis	0.551195
1077	Secondary and unspecified malignant neoplasm of lymph nodes	Other specified personal exposures and history presenting hazards to health	0.550993
1078	Obesity and other hyperalimentation	Other hernia of abdominal cavity, with obstruction, but without mention of gangrene	0.550544
1079	Malignant neoplasm of colon	Other disorders of intestine	0.550337
1080	Nondependent abuse of drugs	Motor vehicle traffic accident due to loss of control, without collision on the highway	0.549899
1081	Hypertensive heart and renal disease	Cardiomyopathy	0.549686
1082	Obesity and other hyperalimentation	Osteoarthrosis and allied disorders	0.54926
1083	Other diseases of endocardium	Varicose veins of lower extremities	0.548163
1084	Functional digestive disorders, not elsewhere classified	Symptoms involving urinary system	0.548044
1085	Visual disturbances	Occlusion of cerebral arteries	0.546912
1086	Other retinal disorders	Hematological disorders of fetus and newborn	0.546491
1087	Pain, not elsewhere classified	Other symptoms involving abdomen and pelvis	0.546147
1088	Other hernia of abdominal cavity, with obstruction, but without mention of gangrene	Intestinal obstruction without mention of hernia	0.545947
1089	Functional digestive disorders, not elsewhere classified	Other disorders of bone and cartilage	0.545875
1090	Pain, not elsewhere classified	Other personal history presenting hazards to health	0.545256
1091	Functional digestive disorders, not elsewhere classified	Analgesics, antipyretics, and antirheumatics causing adverse effects in therapeutic use	0.545151
1092	Intracranial and intraspinal abscess	Nonspecific findings on examination of blood	0.542796
1093	Fracture of neck of femur	Fracture of tibia and fibula	0.54267
1094	Other diseases of lung	Symptoms involving cardiovascular system	0.542506
1095	Other conditions of brain	General symptoms	0.542106
1096	Late effects of cerebrovascular disease	General symptoms	0.54139
1097	Acute and subacute necrosis of liver	Symptoms involving cardiovascular system	0.540895
1098	Secondary malignant neoplasm of other specified sites	Pain, not elsewhere classified	0.540632
1099	Muscular dystrophies and other myopathies	Other diseases of lung	0.540147
1100	Osteomyelitis, periostitis, and other infections involving bone	Antibiotics causing adverse effects in therapeutic use	0.540107
1101	Pneumothorax	Other procedures, without mention of misadventure at the time of procedure, as the cause of abnormal reaction of patient, or of later complication	0.539496
1102	Fracture of vertebral column with spinal cord lesion	Certain early complications of trauma	0.539353
1103	Secondary malignant neoplasm of respiratory and digestive systems	Other disorders of biliary tract	0.539225
1104	Traumatic pneumothorax and hemothorax	Injury to spleen	0.538102
1105	Other ill-defined and unknown causes of morbidity and mortality	Body mass index	0.537784
1106	Myeloid leukemia	Pneumonia, organism unspecified	0.537553
1107	Iron deficiency anemias	Other disorders of stomach and duodenum	0.535996
1108	Infections specific to the perinatal period	Fetal and neonatal hemorrhage	0.535578
1109	Septicemia	Chronic ulcer of skin	0.534649
1110	Epilepsy	Other and unspecified disorders of the nervous system	0.533932
1111	Other diseases of endocardium	General medical examination	0.531791
1112	Other and unspecified arthropathies	Sedatives and hypnotics causing adverse effects in therapeutic use	0.531487
1113	Other diseases of endocardium	Cardiac dysrhythmias	0.530011
1114	Place of occurrence	Other and unspecified drugs and medicinal substances causing adverse effects in therapeutic use	0.527271
1115	Influenza	Other diseases of lung	0.52684
1116	Fracture of vertebral column with spinal cord lesion	Traumatic pneumothorax and hemothorax	0.52546
1117	Other cellulitis and abscess	Disorders of muscle, ligament, and fascia	0.524909
1118	Intestinal infections due to other organisms	Other and unspecified protein-calorie malnutrition	0.524337
1119	Occlusion of cerebral arteries	Symptoms involving nervous and musculoskeletal systems	0.52355
1120	Bacterial infection in conditions classified elsewhere and of unspecified site	Other procedures, without mention of misadventure at the time of procedure, as the cause of abnormal reaction of patient, or of later complication	0.523049
1121	Benign neoplasm of other parts of digestive system	Other and unspecified anemias	0.522757
1122	Multiple myeloma and immunoproliferative neoplasms	Purpura and other hemorrhagic conditions	0.520325
1123	Hypertensive heart and renal disease	Heart failure	0.520321
1124	Rheumatoid arthritis and other inflammatory polyarthropathies	Other and unspecified aftercare	0.52012
1125	Malignant neoplasm of trachea, bronchus, and lung	Symptoms involving respiratory system and other chest symptoms	0.51974
1126	Essential hypertension	Aortic aneurysm and dissection	0.518307
1127	Septicemia	Pneumonia, organism unspecified	0.518214
1128	Personal history of certain other diseases	Artificial opening status	0.516561
1129	Malignant neoplasm of kidney and other and unspecified urinary organs	Secondary and unspecified malignant neoplasm of lymph nodes	0.516358
1130	Other organic psychotic conditions (chronic)	Other disorders of urethra and urinary tract	0.514503
1131	Other postsurgical states	Acquired absence of other organs and tissue	0.513269
1132	Heart failure	Postinflammatory pulmonary fibrosis	0.51286
1133	Fracture of clavicle	Traumatic pneumothorax and hemothorax	0.512434
1134	Fracture of rib(s), sternum, larynx, and trachea	Motor vehicle traffic accident of unspecified nature	0.511934
1135	Malignant neoplasm of ovary and other uterine adnexa	Intestinal obstruction without mention of hernia	0.511391
1136	Pain, not elsewhere classified	Curvature of spine	0.508963
1137	Obesity and other hyperalimentation	Other disorders of circulatory system	0.508947
1138	Fetus or newborn affected by complications of placenta, cord, and membranes	Slow fetal growth and fetal malnutrition	0.508934
1139	Other and unspecified disorders of the nervous system	Disorders of muscle, ligament, and fascia	0.508843
1140	Disorders relating to short gestation and unspecified low birthweight	Endocrine and metabolic disturbances specific to the fetus and newborn	0.50835
1141	Schizophrenic psychoses	Chronic bronchitis	0.507795
1142	Intracranial injury of other and unspecified nature	Other motor vehicle traffic accident involving collision with another motor vehicle	0.507615
1143	Arthropathy associated with infections	Organ or tissue replaced by other means	0.507608
1144	Affective psychoses	Drug dependence	0.506947
1145	Arthropathy associated with infections	Complications peculiar to certain specified procedures	0.506678
1146	Respiratory distress syndrome	Observation and evaluation of newborns and infants for suspected condition not found	0.506412
1147	Acquired hypothyroidism	Other disorders of bone and cartilage	0.505765
1148	Hypotension	Other procedures, without mention of misadventure at the time of procedure, as the cause of abnormal reaction of patient, or of later complication	0.504916
1149	Open wound of ocular adnexa	Other open wound of head	0.504366
1150	Injury to other and unspecified intrathoracic organs	Injury to gastrointestinal tract	0.504149
1151	Chronic pulmonary heart disease	Other ill-defined and unknown causes of morbidity and mortality	0.503963
1152	Candidiasis	Nutritional marasmus	0.503162
1153	Other paralytic syndromes	Artificial opening status	0.502656
1154	Occlusion of cerebral arteries	Bulbus cordis anomalies and anomalies of cardiac septal closure	0.502232
1155	Other aneurysm	Other complications of procedures, not elsewhere classified	0.501339
1156	Fracture of rib(s), sternum, larynx, and trachea	Fracture of ankle	0.500784
1157	Cardiac dysrhythmias	Fitting and adjustment of other device	0.500386
1158	Symptoms involving nervous and musculoskeletal systems	Other personal history presenting hazards to health	0.500058
1159	Fracture of vertebral column with spinal cord lesion	Motor vehicle traffic accident due to loss of control, without collision on the highway	0.498068
1160	Injury to gastrointestinal tract	Certain early complications of trauma	0.497014
1161	Peritonitis	Liver abscess and sequelae of chronic liver disease	0.496816
1162	Fracture of vertebral column without mention of spinal cord lesion	Fracture of radius and ulna	0.496766
1163	Other and unspecified disorder of joint	Other and unspecified disorders of back	0.496165
1164	Malignant neoplasm of trachea, bronchus, and lung	Chronic bronchitis	0.495602
1165	Traumatic pneumothorax and hemothorax	Open wound of hand except finger(s) alone	0.495175
1166	Coagulation defects	Gastrointestinal hemorrhage	0.494228
1167	Respiratory distress syndrome	Other and ill-defined conditions originating in the perinatal period	0.493898
1168	Other disorders of bone and cartilage	Hormones and synthetic substitutes causing adverse effects in therapeutic use	0.493833
1169	Organic sleep disorders	Other diseases of respiratory system	0.493154
1170	Hemorrhoids	Gastritis and duodenitis	0.492441
1171	Disorders of lipoid metabolism	Other acute and subacute form of ischemic heart disease	0.491823
1172	Diseases of white blood cells	Diseases of the oral soft tissues, excluding lesions specific for gingiva and tongue	0.491571
1173	Other conditions of brain	Convalescence and palliative care	0.491319
1174	Other diseases of respiratory system	Inhalation and ingestion of other object causing obstruction of respiratory tract or suffocation	0.490866
1175	Other diseases of pericardium	Cardiac dysrhythmias	0.490304
1176	Polymyalgia rheumatica	Other and unspecified aftercare	0.490271
1177	Nonspecific findings on examination of blood	Hormones and synthetic substitutes causing adverse effects in therapeutic use	0.488944
1178	Fracture of radius and ulna	Fall on or from stairs or steps	0.488648
1179	Fracture of face bones	Fracture of one or more phalanges of foot	0.48722
1180	Hypertensive renal disease	Acute renal failure	0.487121
1181	Nondependent abuse of drugs	Chronic airways obstruction, not elsewhere classified	0.486636
1182	Aortic aneurysm and dissection	Arterial embolism and thrombosis	0.486523
1183	Other conditions of brain	Subarachnoid, subdural, and extradural hemorrhage, following injury	0.486501
1184	Transient organic psychotic conditions	Other organic psychotic conditions (chronic)	0.486445
1185	Nonspecific findings on examination of blood	Complications of medical care, not elsewhere classified	0.483478
1186	Vascular insufficiency of intestine	Other symptoms involving abdomen and pelvis	0.48298
1187	Affective psychoses	Asthma	0.482308
1188	Secondary malignant neoplasm of respiratory and digestive systems	Acute pulmonary heart disease	0.481624
1189	Aortic aneurysm and dissection	Other disorders of arteries and arterioles	0.481518
1190	Malignant neoplasm of stomach	Pleurisy	0.481228
1191	Disorders relating to long gestation and high birthweight	Elective surgery for purposes other than remedying health states	0.479892
1192	Other retinal disorders	Hypertensive heart and renal disease	0.479861
1193	Dermatitis due to substances taken internally	Primarily systemic agents causing adverse effects in therapeutic use	0.477935
1194	Affective psychoses	Nondependent abuse of drugs	0.476648
1195	Osteoarthrosis and allied disorders	Other disorders of bone and cartilage	0.476122
1196	Injury to gastrointestinal tract	Injury to spleen	0.475444
1197	Other diseases of respiratory system	Other dependence on machines	0.475386
1198	Peritonitis	Other disorders of gallbladder	0.475371
1199	Pleurisy	Other ill-defined and unknown causes of morbidity and mortality	0.475139
1200	Gastritis and duodenitis	Gastrointestinal hemorrhage	0.474335
1201	Bacterial infection in conditions classified elsewhere and of unspecified site	Gastric ulcer	0.473848
1202	Cardiac dysrhythmias	Occlusion of cerebral arteries	0.473627
1203	Other and unspecified arthropathies	Other and unspecified disorders of back	0.472282
1204	Other bacterial pneumonia	Other diseases of respiratory system	0.471843
1205	Fracture of one or more tarsal and metatarsal bones	Traumatic pneumothorax and hemothorax	0.470956
1206	Pneumonitis due to solids and liquids	Symptoms involving digestive system	0.47088
1207	Other postsurgical states	Other and unspecified aftercare	0.468942
1208	Fetus or newborn affected by other complications of labor and delivery	Fetal and neonatal hemorrhage	0.46734
1209	Septicemia	Other diseases of lung	0.466841
1210	Certain adverse effects, not elsewhere classified	Problems with limbs and other problems	0.465655
1211	Benign neoplasm of other parts of digestive system	Other disorders of intestine	0.465268
1212	Pain, not elsewhere classified	Other disorders of soft tissues	0.464571
1213	Other disorders of arteries and arterioles	Vascular insufficiency of intestine	0.464046
1214	Congenital anomalies of respiratory system	Single liveborn	0.463025
1215	Myeloid leukemia	Organ or tissue replaced by transplant	0.462684
1216	Other disorders of peritoneum	Diseases of pancreas	0.462421
1217	Diseases of other endocardial structures	Cardiomyopathy	0.462128
1218	Hypertensive renal disease	Heart failure	0.460639
1219	Occlusion and stenosis of precerebral arteries	Late effects of cerebrovascular disease	0.457661
1220	Other and unspecified anemias	Fracture of neck of femur	0.457475
1221	Other and unspecified protein-calorie malnutrition	Disorders of fluid, electrolyte, and acid-base balance	0.45739
1222	Myeloid leukemia	Disorders involving the immune mechanism	0.457123
1223	Respiratory distress syndrome	Perinatal disorders of digestive system	0.456703
1224	Other forms of chronic ischemic heart disease	Other diseases of endocardium	0.451984
1225	Migraine	Visual disturbances	0.451604
1226	Asthma	Diseases of esophagus	0.45062
1227	Contusion of face, scalp, and neck except eye(s)	Motor vehicle traffic accident due to loss of control, without collision on the highway	0.450222
1228	Strabismus and other disorders of binocular eye movements	Subarachnoid hemorrhage	0.449818
1229	Other disorders of biliary tract	Nonspecific findings on examination of blood	0.449645
1230	Other organic psychotic conditions (chronic)	Depressive disorder, not elsewhere classified	0.448986
1231	Acute myocardial infarction	Family history of certain chronic disabling diseases	0.448737
1232	Liver abscess and sequelae of chronic liver disease	Acute renal failure	0.448155
1233	Other congenital anomalies of nervous system	Other and ill-defined conditions originating in the perinatal period	0.447914
1234	Fracture of pelvis	Fracture of radius and ulna	0.447753
1235	Cataract	Other personal history presenting hazards to health	0.447588
1236	Pneumothorax	Other diseases of lung	0.44744
1237	Neurotic disorders	Other dependence on machines	0.446325
1238	Other perinatal jaundice	Other multiple, mates all liveborn	0.44541
1239	Other retinal disorders	Respiratory distress syndrome	0.444952
1240	Intestinal obstruction without mention of hernia	Peritonitis	0.444132
1241	Coagulation defects	Acute renal failure	0.443368
1242	Candidiasis	Peritonitis	0.442888
1243	Diseases of other endocardial structures	Heart failure	0.441331
1244	Malignant neoplasm of rectum, rectosigmoid junction, and anus	Intestinal obstruction without mention of hernia	0.441271
1245	Other diseases of pericardium	Aortic aneurysm and dissection	0.441068
1246	Vascular insufficiency of intestine	Other disorders of gallbladder	0.440966
1247	Diabetes mellitus	Other forms of chronic ischemic heart disease	0.440916
1248	Organic sleep disorders	Chronic pulmonary heart disease	0.439797
1249	Chronic ulcer of skin	Attention to artificial openings	0.438726
1250	Fracture of vertebral column without mention of spinal cord lesion	Fall from or out of building or other structure	0.438664
1251	Affective psychoses	Epilepsy	0.438297
1252	Aortic aneurysm and dissection	Complications affecting specified body systems, not elsewhere classified	0.437857
1253	Other and unspecified anemias	Hypotension	0.437163
1254	Alcoholic psychoses	Psychotropic agents causing adverse effects in therapeutic use	0.435898
1255	Other and unqualified skull fractures	Fracture of vertebral column without mention of spinal cord lesion	0.435733
1256	Hemiplegia and hemiparesis	Other conditions of brain	0.434354
1257	Fracture of one or more tarsal and metatarsal bones	Other motor vehicle traffic accident involving collision on the highway	0.434306
1258	Pilonidal cyst	Observation and evaluation of newborns and infants for suspected condition not found	0.434044
1259	Bacterial infection in conditions classified elsewhere and of unspecified site	Duodenal ulcer	0.433974
1260	Other conditions of brain	Visual disturbances	0.4337
1261	Hemorrhoids	Other disorders of stomach and duodenum	0.433602
1262	Hematological disorders of fetus and newborn	Perinatal disorders of digestive system	0.433399
1263	Heart failure	Pneumonia, organism unspecified	0.433342
1264	Traumatic pneumothorax and hemothorax	Injury to blood vessels of thorax	0.432354
1265	Organ or tissue replaced by other means	Other postsurgical states	0.431554
1266	Other and unspecified anemias	Gastritis and duodenitis	0.431306
1267	Gastritis and duodenitis	Diverticula of intestine	0.431294
1268	Other and unspecified disorders of metabolism	Other and unspecified intracranial hemorrhage	0.43063
1269	Respiratory distress syndrome	Twin, mate liveborn	0.430483
1270	Personal history of malignant neoplasm	Acquired absence of other organs and tissue	0.429797
1271	Other dependence on machines	Problems with limbs and other problems	0.429548
1272	Candidiasis	Chronic ulcer of skin	0.428216
1273	Place of occurrence	Inhalation and ingestion of other object causing obstruction of respiratory tract or suffocation	0.427501
1274	Secondary malignant neoplasm of other specified sites	Other specified personal exposures and history presenting hazards to health	0.427166
1275	Anal fissure and fistula	Other and ill-defined conditions originating in the perinatal period	0.427059
1276	Other bacterial pneumonia	Fracture of vertebral column with spinal cord lesion	0.42694
1277	Essential hypertension	Other forms of chronic ischemic heart disease	0.4265
1278	Depressive disorder, not elsewhere classified	Other and unspecified disorders of back	0.425558
1279	Pain, not elsewhere classified	Functional digestive disorders, not elsewhere classified	0.425535
1280	Symptoms involving skin and other integumentary tissue	Other symptoms involving abdomen and pelvis	0.42522
1281	Disorders of fluid, electrolyte, and acid-base balance	Hypotension	0.42496
1282	Fracture of ankle	Fracture of one or more phalanges of foot	0.424948
1283	Fracture of base of skull	Fracture of one or more phalanges of foot	0.42492
1284	Affective psychoses	Poisoning by psychotropic agents	0.424777
1285	Chromosomal anomalies	Single liveborn	0.424269
1286	Disorders of conjunctiva	Fracture of radius and ulna	0.423532
1287	Other conditions of brain	Symptoms involving head and neck	0.422433
1288	Epilepsy	Migraine	0.422129
1289	Disorders of lipoid metabolism	Family history of certain chronic disabling diseases	0.421921
1290	Iron deficiency anemias	Regional enteritis	0.421674
1291	Other conditions of brain	Occlusion of cerebral arteries	0.419766
1292	Hypertensive renal disease	Complications peculiar to certain specified procedures	0.419111
1293	Deficiency of B-complex components	Other organic psychotic conditions (chronic)	0.418904
1294	Viral hepatitis	Housing, household, and economic circumstances	0.418768
1295	Neurotic disorders	Other personal history presenting hazards to health	0.418648
1296	Heart failure	Other postsurgical states	0.418276
1297	Personal history of malignant neoplasm	Other postsurgical states	0.418037
1298	Other personal history presenting hazards to health	Body mass index	0.417887
1299	Adjustment reaction	Hyperkinetic syndrome of childhood	0.417506
1300	Pain, not elsewhere classified	Body mass index	0.416942
1301	Acquired hypothyroidism	Disorders of adrenal glands	0.416874
1302	General symptoms	Psychotropic agents causing adverse effects in therapeutic use	0.416142
1303	Diseases of white blood cells	Symptoms involving digestive system	0.416099
1304	Schizophrenic psychoses	Suicide and self-inflicted poisoning by solid or liquid substances	0.416071
1305	Malignant neoplasm of trachea, bronchus, and lung	Primarily systemic agents causing adverse effects in therapeutic use	0.41562
1306	Late effects of cerebrovascular disease	Pneumonitis due to solids and liquids	0.415169
1307	Personal history of other diseases	Other personal history presenting hazards to health	0.414852
1308	Disorders relating to short gestation and unspecified low birthweight	Hematological disorders of fetus and newborn	0.414118
1309	Other and unspecified protein-calorie malnutrition	Symptoms involving digestive system	0.413767
1310	Cardiac dysrhythmias	Agents primarily affecting blood constituents causing adverse effects in therapeutic use	0.412363
1311	Acute renal failure	Symptoms involving cardiovascular system	0.411931
1312	Disorders of parathyroid gland	Chronic renal failure	0.410977
1313	Depressive disorder, not elsewhere classified	Diseases of esophagus	0.410884
1314	Aortic aneurysm and dissection	Other peripheral vascular disease	0.410195
1315	Chronic renal failure	Problems with limbs and other problems	0.408918
1316	Occlusion of cerebral arteries	Convalescence and palliative care	0.408908
1317	Occlusion of cerebral arteries	Other and ill-defined cerebrovascular disease	0.408642
1318	Disorders of fluid, electrolyte, and acid-base balance	Diseases of white blood cells	0.408348
1319	Infections specific to the perinatal period	Hemolytic disease of fetus or newborn, due to isoimmunization	0.408129
1320	Other and unspecified disorders of metabolism	Cardiomyopathy	0.407261
1321	Other organic psychotic conditions (chronic)	Late effects of cerebrovascular disease	0.407065
1322	Blindness and low vision	Problems with limbs and other problems	0.406719
1323	Other disorders of peritoneum	Persons encountering health services for specific procedures, not carried out	0.406537
1324	Portal vein thrombosis	Other symptoms involving abdomen and pelvis	0.406385
1325	Complications peculiar to certain specified procedures	Infection with drug-resistant microorganisms	0.406122
1326	Personal history of certain other diseases	Personal history of other diseases	0.404534
1327	Malignant neoplasm of colon	Gastrointestinal hemorrhage	0.404439
1328	Intestinal obstruction without mention of hernia	Surgical operation and other surgical procedures as the cause of abnormal reaction of patient, or of later complication, without mention of misadventure at the time of operation	0.404257
1329	Noninfective disorders of lymphatic channels	Body mass index	0.402114
1330	Fetus or newborn affected by complications of placenta, cord, and membranes	Hematological disorders of fetus and newborn	0.401824
1331	Disorders of the pituitary gland and its hypothalamic control	Other conditions of brain	0.401043
1332	Disorders of lipoid metabolism	Hypertensive renal disease	0.400893
1333	Gout	Hyperplasia of prostate	0.400161
1334	Disorders of function of stomach	Artificial opening status	0.399923
1335	Intestinal infections due to other organisms	Candidiasis	0.398543
1336	Intestinal obstruction without mention of hernia	Functional digestive disorders, not elsewhere classified	0.397388
1337	Other forms of chronic ischemic heart disease	Heart failure	0.397336
1338	Viral hepatitis	Varicose veins of other sites	0.39644
1339	Septicemia	Other disorders of urethra and urinary tract	0.396173
1340	Other perinatal jaundice	Observation and evaluation of newborns and infants for suspected condition not found	0.396131
1341	Fracture of vertebral column without mention of spinal cord lesion	Intracranial injury of other and unspecified nature	0.395
1342	Gastric ulcer	Other hernia of abdominal cavity without mention of obstruction or gangrene	0.39354
1343	Functional digestive disorders, not elsewhere classified	Symptoms involving digestive system	0.392782
1344	Fracture of rib(s), sternum, larynx, and trachea	Injury, other and unspecified	0.392456
1345	Other congenital anomalies of circulatory system	Fetal and neonatal hemorrhage	0.392087
1346	Gastrointestinal hemorrhage	Agents primarily affecting blood constituents causing adverse effects in therapeutic use	0.391927
1347	Other bacterial pneumonia	Artificial opening status	0.391298
1348	Neurotic disorders	Diseases of esophagus	0.391289
1349	Ill-defined descriptions and complications of heart disease	Other congenital anomalies of heart	0.391082
1350	Occlusion of cerebral arteries	Pneumonitis due to solids and liquids	0.39045
1351	Other disorders of stomach and duodenum	Gastrointestinal hemorrhage	0.389779
1352	Atherosclerosis	Cellulitis and abscess of finger and toe	0.388464
1353	Personality disorders	Other psychosocial circumstances	0.386335
1354	Injury to kidney	Motor vehicle traffic accident due to loss of control, without collision on the highway	0.386309
1355	Intracerebral hemorrhage	Symptoms involving nervous and musculoskeletal systems	0.386065
1356	Fracture of vertebral column without mention of spinal cord lesion	Injury to heart and lung	0.385998
1357	Diabetes mellitus	Chronic ulcer of skin	0.385326
1358	Disorders of fluid, electrolyte, and acid-base balance	Other diseases of lung	0.384859
1359	Other and unspecified protein-calorie malnutrition	Other venous embolism and thrombosis	0.384849
1360	Emphysema	Other dependence on machines	0.384675
1361	Neurotic disorders	Nondependent abuse of drugs	0.383919
1362	Inflammatory and toxic neuropathy	Other and unspecified aftercare	0.383368
1363	Coagulation defects	Purpura and other hemorrhagic conditions	0.383036
1364	Varicose veins of other sites	Gastrointestinal hemorrhage	0.381739
1365	General symptoms	Symptoms involving head and neck	0.381628
1366	Disorders of lipoid metabolism	General medical examination	0.3815
1367	Other and ill-defined conditions originating in the perinatal period	Single liveborn	0.381289
1368	Nonspecific findings on examination of blood	Complications peculiar to certain specified procedures	0.381274
1369	Arterial embolism and thrombosis	Other complications of procedures, not elsewhere classified	0.38089
1370	Disorders of function of stomach	Other disorders of stomach and duodenum	0.379723
1371	Depressive disorder, not elsewhere classified	Organic sleep disorders	0.379403
1372	Other peripheral vascular disease	Chronic airways obstruction, not elsewhere classified	0.378733
1373	Other and unspecified anemias	Fracture of other and unspecified parts of femur	0.377565
1374	Respiratory distress syndrome	Single liveborn	0.377565
1375	Other ill-defined and unknown causes of morbidity and mortality	Problems with limbs and other problems	0.377515
1376	Alcoholic psychoses	Drug psychoses	0.377209
1377	Lymphoid leukemia	Diseases of white blood cells	0.37686
1378	Cardiomyopathy	Conduction disorders	0.376432
1379	Fracture of vault of skull	Motor vehicle traffic accident involving collision with pedestrian	0.375798
1380	Disorders of lipoid metabolism	Angina pectoris	0.374656
1381	Endocrine and metabolic disturbances specific to the fetus and newborn	Hematological disorders of fetus and newborn	0.374572
1382	Diabetes mellitus	Atherosclerosis	0.374248
1383	Benign neoplasm of other parts of digestive system	Other disorders of stomach and duodenum	0.373687
1384	Migraine	Subarachnoid hemorrhage	0.373639
1385	Neurotic disorders	Other and unspecified disorders of back	0.373093
1386	Septicemia	Osteomyelitis, periostitis, and other infections involving bone	0.372863
1387	Fracture of base of skull	Other motor vehicle traffic accident involving collision with another motor vehicle	0.372546
1388	Multiple sclerosis	Other disorders of urethra and urinary tract	0.370481
1389	Hypotension	Surgical operation and other surgical procedures as the cause of abnormal reaction of patient, or of later complication, without mention of misadventure at the time of operation	0.370465
1390	Other and unspecified anemias	Chronic renal failure	0.369785
1391	Place of occurrence	Persons encountering health services for specific procedures, not carried out	0.369606
1392	Osteomyelitis, periostitis, and other infections involving bone	Complications peculiar to certain specified procedures	0.369461
1393	Other and unspecified disorders of back	Other disorders of bone and cartilage	0.368086
1394	Hypertensive renal disease	Nephritis and nephropathy, not specified as acute or chronic	0.367816
1395	Occlusion of cerebral arteries	Other disorders of urethra and urinary tract	0.367772
1396	Pain, not elsewhere classified	Migraine	0.36772
1397	Gout	Essential hypertension	0.367443
1398	Hearing loss	Other personal history presenting hazards to health	0.366482
1399	Regional enteritis	Intestinal obstruction without mention of hernia	0.366433
1400	Other and unspecified protein-calorie malnutrition	Diseases of pancreas	0.366199
1401	Congenital anomalies of genital organs	Infections specific to the perinatal period	0.365943
1402	Acquired hypothyroidism	Depressive disorder, not elsewhere classified	0.364948
1403	Malignant neoplasm of trachea, bronchus, and lung	Pleurisy	0.364559
1404	Acute pulmonary heart disease	Agents primarily affecting blood constituents causing adverse effects in therapeutic use	0.363704
1405	Fracture of face bones	Motor vehicle traffic accident due to loss of control, without collision on the highway	0.363456
1406	Hematological disorders of fetus and newborn	Other and ill-defined conditions originating in the perinatal period	0.363269
1407	Other conditions of brain	Other and unspecified intracranial hemorrhage following injury	0.362403
1408	Chronic airways obstruction, not elsewhere classified	Other diseases of respiratory system	0.362092
1409	Personal history of certain other diseases	Other personal history presenting hazards to health	0.361896
1410	Atopic dermatitis and related conditions	Disorders relating to short gestation and unspecified low birthweight	0.361795
1411	Disorders of mineral metabolism	Symptoms involving digestive system	0.361731
1412	Empyema	Persons encountering health services for specific procedures, not carried out	0.361603
1413	Other organic psychotic conditions (chronic)	Fracture of neck of femur	0.361336
1414	Fracture of radius and ulna	Motor vehicle traffic accident of unspecified nature	0.359726
1415	Peritonitis	Diseases of pancreas	0.358942
1416	Other conditions of brain	Symptoms involving nervous and musculoskeletal systems	0.358293
1417	Infections specific to the perinatal period	Other perinatal jaundice	0.357498
1418	Other organic psychotic conditions (chronic)	Chronic ulcer of skin	0.357111
1419	Other respiratory conditions of fetus and newborn	Fetal and neonatal hemorrhage	0.356435
1420	Gastric ulcer	Other disorders of stomach and duodenum	0.356219
1421	Coagulation defects	Liver abscess and sequelae of chronic liver disease	0.355564
1422	Other forms of chronic ischemic heart disease	Cardiac dysrhythmias	0.355403
1423	Nondependent abuse of drugs	Special symptoms or syndromes, not elsewhere classified	0.355334
1424	Benign neoplasm of other parts of digestive system	Gastric ulcer	0.355044
1425	Fall on same level from slipping, tripping, or stumbling	Other and unspecified aftercare	0.354571
1426	Subarachnoid hemorrhage	Occlusion of cerebral arteries	0.354234
1427	Diseases of white blood cells	Other ill-defined and unknown causes of morbidity and mortality	0.351222
1428	Other diseases of blood and blood-forming organs	Other and unspecified aftercare	0.351183
1429	Malignant neoplasm of trachea, bronchus, and lung	Other diseases of lung	0.351104
1430	Hemorrhoids	Gastrointestinal hemorrhage	0.349459
1431	Glaucoma	Osteoarthrosis and allied disorders	0.349311
1432	Other bacterial pneumonia	Fracture of rib(s), sternum, larynx, and trachea	0.34919
1433	Intestinal infections due to other organisms	Disorders of fluid, electrolyte, and acid-base balance	0.348281
1434	Nutritional marasmus	Pneumonitis due to solids and liquids	0.347908
1435	Coagulation defects	Other diseases of lung	0.347457
1436	Other disorders of stomach and duodenum	Other disorders of biliary tract	0.347287
1437	Nondependent abuse of drugs	Depressive disorder, not elsewhere classified	0.346923
1438	Fracture of base of skull	Contusion of eye and adnexa	0.346268
1439	Other diseases of blood and blood-forming organs	Arterial embolism and thrombosis	0.346125
1440	Asthma	Other diseases of respiratory system	0.346014
1441	Other alveolar and parietoalveolar pneumopathy	Other diseases of lung	0.345688
1442	Other diseases of lung	Convalescence and palliative care	0.34545
1443	Other disorders of circulatory system	Osteoarthrosis and allied disorders	0.344862
1444	Nutritional marasmus	Other disorders of intestine	0.344629
1445	Other disorders of bone and cartilage	Fracture of neck of femur	0.343812
1446	Other and unspecified anemias	Other disorders of bone and cartilage	0.34366
1447	Acute renal failure	Other disorders of urethra and urinary tract	0.343535
1448	Other personal history presenting hazards to health	Other and unspecified aftercare	0.343284
1449	Asthma	Hormones and synthetic substitutes causing adverse effects in therapeutic use	0.343205
1450	Symptoms involving digestive system	Other ill-defined and unknown causes of morbidity and mortality	0.343167
1451	Diseases of pancreas	Other symptoms involving abdomen and pelvis	0.342569
1452	Other personal history presenting hazards to health	Problems with limbs and other problems	0.342287
1453	Arthropathy associated with infections	Antibiotics causing adverse effects in therapeutic use	0.341964
1454	Nondependent abuse of drugs	Pain, not elsewhere classified	0.34146
1455	Fracture of face bones	Fall from or out of building or other structure	0.340903
1456	Fetus or newborn affected by other complications of labor and delivery	Respiratory distress syndrome	0.340558
1457	Disorders of fluid, electrolyte, and acid-base balance	Other symptoms involving abdomen and pelvis	0.340505
1458	Chronic renal failure	Hyperplasia of prostate	0.340092
1459	Depressive disorder, not elsewhere classified	Functional digestive disorders, not elsewhere classified	0.339594
1460	Vascular insufficiency of intestine	Acute and subacute necrosis of liver	0.339142
1461	Obesity and other hyperalimentation	Other cellulitis and abscess	0.338996
1462	Lymphosarcoma and reticulosarcoma	Diseases of white blood cells	0.338701
1463	Disorders of function of stomach	Other and unspecified aftercare	0.338635
1464	Neurotic disorders	Asthma	0.337645
1465	Disorders of fluid, electrolyte, and acid-base balance	Symptoms involving digestive system	0.337622
1466	Hemiplegia and hemiparesis	Convalescence and palliative care	0.337611
1467	Other congenital anomalies of circulatory system	Endocrine and metabolic disturbances specific to the fetus and newborn	0.337162
1468	Alcoholic psychoses	Fall on same level from slipping, tripping, or stumbling	0.336809
1469	Heart failure	Chronic ulcer of skin	0.336574
1470	Bulbus cordis anomalies and anomalies of cardiac septal closure	Single liveborn	0.336237
1471	Other diseases of lung	Acute renal failure	0.33493
1472	Arterial embolism and thrombosis	Complications affecting specified body systems, not elsewhere classified	0.334536
1473	Slow fetal growth and fetal malnutrition	Twin, mate liveborn	0.333111
1474	Problems with limbs and other problems	Other specified personal exposures and history presenting hazards to health	0.331977
1475	Other diseases of lung	Other dependence on machines	0.331705
1476	Sprains and strains of other and unspecified parts of back	Concussion	0.33144
1477	Other alveolar and parietoalveolar pneumopathy	Hormones and synthetic substitutes causing adverse effects in therapeutic use	0.330375
1478	Aortic aneurysm and dissection	Chronic airways obstruction, not elsewhere classified	0.329287
1479	Old myocardial infarction	Personal history of certain other diseases	0.328687
1480	Hemorrhoids	Chronic liver disease and cirrhosis	0.328344
1481	Symptoms involving urinary system	Surgical operation and other surgical procedures as the cause of abnormal reaction of patient, or of later complication, without mention of misadventure at the time of operation	0.327869
1482	Visual disturbances	Subarachnoid hemorrhage	0.32763
1483	Other retinal disorders	Organ or tissue replaced by transplant	0.327582
1484	Benign neoplasm of brain and other parts of nervous system	Epilepsy	0.327368
1485	Other retinal disorders	Other congenital anomalies of circulatory system	0.326963
1486	Respiratory distress syndrome	Other multiple, mates all liveborn	0.325796
1487	Fracture of other and unspecified parts of femur	Certain early complications of trauma	0.325526
1488	Gout	Acute renal failure	0.325472
1489	Other diseases of lung	Complications affecting specified body systems, not elsewhere classified	0.32526
1490	Conditions involving the integument and temperature regulation of fetus and newborn	Need for other prophylactic vaccination and inoculation against single diseases	0.324984
1491	Gout	Organic sleep disorders	0.324778
1492	Other open wound of head	Other motor vehicle traffic accident involving collision on the highway	0.324426
1493	Personal history of allergy to medicinal agents	General medical examination	0.324184
1494	Disorders of lipoid metabolism	Other personal history presenting hazards to health	0.324005
1495	Pneumonia, organism unspecified	Pleurisy	0.323963
1496	Disorders relating to long gestation and high birthweight	Special investigations and examinations	0.323847
1497	Portal vein thrombosis	Other disorders of biliary tract	0.323263
1498	Inguinal hernia	Other congenital anomalies of circulatory system	0.322857
1499	Disorders of function of stomach	Nephritis and nephropathy, not specified as acute or chronic	0.322648
1500	Diseases of esophagus	Spondylosis and allied disorders	0.322594
1501	Hypotension	Water, mineral, and uric acid metabolism drugs causing adverse effects in therapeutic use	0.322351
1502	Disorders of fluid, electrolyte, and acid-base balance	Pneumonitis due to solids and liquids	0.321603
1503	Other perinatal jaundice	Endocrine and metabolic disturbances specific to the fetus and newborn	0.321523
1504	Disorders of fluid, electrolyte, and acid-base balance	Other and unspecified anemias	0.32032
1505	Intestinal infections due to other organisms	Chronic ulcer of skin	0.318882
1506	Fracture of vertebral column without mention of spinal cord lesion	Other open wound of head	0.318645
1507	Atopic dermatitis and related conditions	Infections specific to the perinatal period	0.316548
1508	Disorders of adrenal glands	Hypotension	0.316354
1509	Other and unspecified anemias	Hemorrhoids	0.315538
1510	Other diseases of lung	Acute and subacute necrosis of liver	0.315437
1511	Fracture of radius and ulna	Injury to liver	0.314955
1512	Fracture of base of skull	Other open wound of head	0.314832
1513	Acute myocardial infarction	Gastrointestinal hemorrhage	0.314153
1514	Other conditions of brain	Fracture of vault of skull	0.313967
1515	Hypertensive renal disease	Atherosclerosis	0.31381
1516	Other disorders of bone and cartilage	Fall on same level from slipping, tripping, or stumbling	0.313645
1517	Disorders of lipoid metabolism	Hyperplasia of prostate	0.313619
1518	Personal history of certain other diseases	Problems with limbs and other problems	0.311832
1519	Late effects of cerebrovascular disease	Other and unspecified aftercare	0.311609
1520	Other and unspecified anemias	Other complications of procedures, not elsewhere classified	0.310867
1521	Organic sleep disorders	Diseases of esophagus	0.308388
1522	Acquired hypothyroidism	Personal history of malignant neoplasm	0.307827
1523	Diseases of white blood cells	Symptoms involving respiratory system and other chest symptoms	0.307512
1524	Neurotic disorders	Other extrapyramidal disease and abnormal movement disorders	0.306836
1525	Pneumonia, organism unspecified	Convalescence and palliative care	0.305355
1526	Nondependent abuse of drugs	Adjustment reaction	0.304593
1527	Atherosclerosis	Chronic airways obstruction, not elsewhere classified	0.304537
1528	Intracerebral hemorrhage	Symptoms involving head and neck	0.304396
1529	Malignant neoplasm of trachea, bronchus, and lung	Convalescence and palliative care	0.304043
1530	Transient organic psychotic conditions	Other disorders of urethra and urinary tract	0.303449
1531	Other diseases of blood and blood-forming organs	Personal history of certain other diseases	0.30344
1532	Liver abscess and sequelae of chronic liver disease	Other disorders of biliary tract	0.303269
1533	Personal history of allergy to medicinal agents	Family history of certain other specific conditions	0.30326
1534	Other congenital anomalies of circulatory system	Certain congenital musculoskeletal deformities	0.302741
1535	Diseases of esophagus	Osteoarthrosis and allied disorders	0.302289
1536	Other peripheral vascular disease	Personal history of certain other diseases	0.30186
1537	Disorders of lipoid metabolism	Diseases of esophagus	0.301835
1538	Heart failure	Other diseases of lung	0.301591
1539	Symptoms involving nervous and musculoskeletal systems	Symptoms involving digestive system	0.301429
1540	Essential hypertension	Late effects of cerebrovascular disease	0.301243
1541	Diseases of other endocardial structures	Cardiac dysrhythmias	0.30077
1542	Other and unspecified anemias	Curvature of spine	0.300146
1543	Disorders of mineral metabolism	Other and unspecified anemias	0.300059
1544	Nondependent abuse of drugs	Chronic bronchitis	0.29957
1545	Other perinatal jaundice	Single liveborn	0.298392
1546	Diabetes mellitus	Chronic renal failure	0.298284
1547	Other ill-defined and unknown causes of morbidity and mortality	Other dependence on machines	0.298212
1548	Intestinal obstruction without mention of hernia	Other disorders of peritoneum	0.297779
1549	Fracture of radius and ulna	Injury to heart and lung	0.297753
1550	Fetal and neonatal hemorrhage	Other perinatal jaundice	0.297358
1551	Disorders of mineral metabolism	Symptoms involving skin and other integumentary tissue	0.297272
1552	Other diseases of lung	Curvature of spine	0.296524
1553	Human immunodeficiency virus [HIV] disease	Drug dependence	0.296415
1554	Other organic psychotic conditions (chronic)	Other ill-defined and unknown causes of morbidity and mortality	0.29605
1555	Arterial embolism and thrombosis	Disorders of muscle, ligament, and fascia	0.295825
1556	Other disorders of stomach and duodenum	Chronic liver disease and cirrhosis	0.295801
1557	Dermatophytosis	Other cellulitis and abscess	0.295312
1558	Viral hepatitis	Purpura and other hemorrhagic conditions	0.294913
1559	General symptoms	Other and unspecified fall	0.294714
1560	Gastritis and duodenitis	Agents primarily affecting blood constituents causing adverse effects in therapeutic use	0.294171
1561	Fracture of face bones	Traumatic pneumothorax and hemothorax	0.293206
1562	Acquired hypothyroidism	Chronic renal failure	0.291924
1563	Diseases of other endocardial structures	Other and unspecified aftercare	0.291086
1564	Meningitis of unspecified cause	Other cerebral degenerations	0.291034
1565	Late effects of cerebrovascular disease	Other disorders of urethra and urinary tract	0.290938
1566	Other ill-defined and unknown causes of morbidity and mortality	Place of occurrence	0.290251
1567	Fracture of other and unspecified parts of femur	Fracture of one or more tarsal and metatarsal bones	0.290239
1568	Atherosclerosis	Other cellulitis and abscess	0.289204
1569	Endocrine and metabolic disturbances specific to the fetus and newborn	Twin, mate liveborn	0.289001
1570	Septicemia	Other cellulitis and abscess	0.287804
1571	Other conditions of brain	Pneumonitis due to solids and liquids	0.287607
1572	Diabetes mellitus	Disorders of lipoid metabolism	0.286913
1573	Diabetes mellitus	Heart failure	0.286658
1574	Diseases of esophagus	Functional digestive disorders, not elsewhere classified	0.286525
1575	Atherosclerosis	Other aneurysm	0.286376
1576	Organic sleep disorders	Psoriasis and similar disorders	0.285954
1577	Complications affecting specified body systems, not elsewhere classified	Other complications of procedures, not elsewhere classified	0.285706
1578	Rheumatoid arthritis and other inflammatory polyarthropathies	Organ or tissue replaced by other means	0.285692
1579	Secondary malignant neoplasm of other specified sites	Disorders of the pituitary gland and its hypothalamic control	0.285033
1580	Postinflammatory pulmonary fibrosis	Other diseases of lung	0.284247
1581	Disorders of fluid, electrolyte, and acid-base balance	Purpura and other hemorrhagic conditions	0.28415
1582	Other and unspecified protein-calorie malnutrition	Pneumonitis due to solids and liquids	0.283827
1583	Other disorders of bone and cartilage	Acquired absence of other organs and tissue	0.283515
1584	Inguinal hernia	Infections specific to the perinatal period	0.283424
1585	Other motor vehicle traffic accident involving collision with another motor vehicle	Place of occurrence	0.282898
1586	Secondary malignant neoplasm of respiratory and digestive systems	Hydronephrosis	0.282806
1587	Cardiomyopathy	Cardiac dysrhythmias	0.28269
1588	Other conditions of brain	Other diseases of lung	0.282562
1589	Other diseases of endocardium	Conduction disorders	0.282453
1590	Essential hypertension	Occlusion and stenosis of precerebral arteries	0.282274
1591	Aortic aneurysm and dissection	Emphysema	0.281898
1592	Aplastic anemia	Coagulation defects	0.28055
1593	Infections specific to the perinatal period	Other and ill-defined conditions originating in the perinatal period	0.280427
1594	Glaucoma	Hyperplasia of prostate	0.279785
1595	Myeloid leukemia	Coagulation defects	0.279088
1596	Malignant neoplasm of prostate	Other and unspecified anemias	0.278407
1597	Cardiac dysrhythmias	Pleurisy	0.27794
1598	Occlusion of cerebral arteries	Complications affecting specified body systems, not elsewhere classified	0.276923
1599	Secondary malignant neoplasm of respiratory and digestive systems	Convalescence and palliative care	0.275986
1600	Essential hypertension	Osteoarthrosis and allied disorders	0.275545
1601	Other venous embolism and thrombosis	Other procedures, without mention of misadventure at the time of procedure, as the cause of abnormal reaction of patient, or of later complication	0.27551
1602	Myeloid leukemia	Purpura and other hemorrhagic conditions	0.27523
1603	Intestinal obstruction without mention of hernia	Accidental cut, puncture, perforation, or hemorrhage during medical care	0.275218
1604	Atherosclerosis	Complications affecting specified body systems, not elsewhere classified	0.275169
1605	Fetus or newborn affected by complications of placenta, cord, and membranes	Endocrine and metabolic disturbances specific to the fetus and newborn	0.274997
1606	Conduction disorders	Cardiac dysrhythmias	0.274749
1607	Problems with limbs and other problems	Other and unspecified aftercare	0.274432
1608	Alcohol dependence syndrome	Nondependent abuse of drugs	0.274397
1609	Infections specific to the perinatal period	Endocrine and metabolic disturbances specific to the fetus and newborn	0.27426
1610	Fracture of radius and ulna	Injury, other and unspecified	0.27413
1611	Other congenital anomalies of circulatory system	Infections specific to the perinatal period	0.27404
1612	Fracture of rib(s), sternum, larynx, and trachea	Place of occurrence	0.273903
1613	Other malignant neoplasm of lymphoid and histiocytic tissue	Diseases of white blood cells	0.273728
1614	Emphysema	Pneumothorax	0.273525
1615	Organic sleep disorders	Body mass index	0.273406
1616	Symptoms involving skin and other integumentary tissue	Convalescence and palliative care	0.272915
1617	Coagulation defects	Other complications of procedures, not elsewhere classified	0.272189
1618	Acute renal failure	Other symptoms involving abdomen and pelvis	0.272132
1619	Nondependent abuse of drugs	Fall on or from stairs or steps	0.271761
1620	Other and unspecified anemias	Diseases of white blood cells	0.271472
1621	Fracture of vertebral column without mention of spinal cord lesion	Fracture of humerus	0.270945
1622	Viral hepatitis	Aplastic anemia	0.270871
1623	Cardiac dysrhythmias	Hypotension	0.270322
1624	Bacterial infection in conditions classified elsewhere and of unspecified site	Candidiasis	0.270095
1625	Bacterial infection in conditions classified elsewhere and of unspecified site	Arthropathy associated with infections	0.269471
1626	Disorders of adrenal glands	Disorders of fluid, electrolyte, and acid-base balance	0.269436
1627	Other diseases of endocardium	Complications affecting specified body systems, not elsewhere classified	0.269385
1628	Fracture of tibia and fibula	Other open wound of head	0.26906
1629	Bacterial infection in conditions classified elsewhere and of unspecified site	Peritonitis	0.26904
1630	Emphysema	Other personal history presenting hazards to health	0.268923
1631	Fracture of base of skull	Fracture of vertebral column without mention of spinal cord lesion	0.268524
1632	Symptoms involving head and neck	Agents primarily affecting blood constituents causing adverse effects in therapeutic use	0.268158
1633	Visual disturbances	Intracerebral hemorrhage	0.268056
1634	Viral hepatitis	Affective psychoses	0.267477
1635	Other forms of chronic ischemic heart disease	Complications affecting specified body systems, not elsewhere classified	0.267456
1636	Cellulitis and abscess of finger and toe	Chronic ulcer of skin	0.267332
1637	Alcohol dependence syndrome	Liver abscess and sequelae of chronic liver disease	0.266839
1638	Diseases of mitral valve	Cardiac dysrhythmias	0.266604
1639	Other disorders of intestine	Other complications of procedures, not elsewhere classified	0.266422
1640	Diabetes mellitus	Acute renal failure	0.265986
1641	Nonspecific findings on examination of blood	Other and unspecified aftercare	0.265466
1642	Migraine	Asthma	0.265088
1643	Transient organic psychotic conditions	Other and unspecified disorders of the nervous system	0.264762
1644	Disorders of fluid, electrolyte, and acid-base balance	Functional digestive disorders, not elsewhere classified	0.264116
1645	Other and unspecified protein-calorie malnutrition	Hemiplegia and hemiparesis	0.264039
1646	Diseases of esophagus	Hyperplasia of prostate	0.263913
1647	Diverticula of intestine	Gastrointestinal hemorrhage	0.2637
1648	Candidiasis	Diseases of white blood cells	0.263427
1649	Gastrointestinal hemorrhage	Nonspecific findings on examination of blood	0.262429
1650	Nondependent abuse of drugs	Disorders of muscle, ligament, and fascia	0.261414
1651	Disorders relating to short gestation and unspecified low birthweight	Perinatal disorders of digestive system	0.261141
1652	Inflammatory and toxic neuropathy	Atherosclerosis	0.260985
1653	Late effects of cerebrovascular disease	Other peripheral vascular disease	0.260895
1654	Alcohol dependence syndrome	Other and unspecified fall	0.260768
1655	Disorders relating to long gestation and high birthweight	Observation and evaluation of newborns and infants for suspected condition not found	0.260195
1656	Other bacterial pneumonia	Nonspecific findings on examination of blood	0.259086
1657	Other bacterial pneumonia	Chronic ulcer of skin	0.259073
1658	Secondary malignant neoplasm of respiratory and digestive systems	Gastrointestinal hemorrhage	0.259006
1659	Varicose veins of other sites	Other symptoms involving abdomen and pelvis	0.258836
1660	Chronic renal failure	Other and unspecified aftercare	0.258198
1661	Coagulation defects	Symptoms involving cardiovascular system	0.257025
1662	Obesity and other hyperalimentation	Essential hypertension	0.256973
1663	Pneumonitis due to solids and liquids	Chronic ulcer of skin	0.256645
1664	Transient organic psychotic conditions	Symptoms involving urinary system	0.255549
1665	Acquired hypothyroidism	Affective psychoses	0.255072
1666	Acute renal failure	Agents primarily affecting the cardiovascular system causing adverse effects in therapeutic use	0.254953
1667	Malignant neoplasm of brain	General symptoms	0.252912
1668	Other forms of chronic ischemic heart disease	Occlusion and stenosis of precerebral arteries	0.252476
1669	Other forms of chronic ischemic heart disease	Atherosclerosis	0.251533
1670	Pleurisy	Other complications of procedures, not elsewhere classified	0.251429
1671	Other bacterial pneumonia	Influenza	0.250682
1672	Acquired hypothyroidism	Other organic psychotic conditions (chronic)	0.250354
1673	Disorders relating to long gestation and high birthweight	Birth trauma	0.249406
1674	Other disorders of urethra and urinary tract	Chronic ulcer of skin	0.249316
1675	Disorders of fluid, electrolyte, and acid-base balance	Symptoms involving cardiovascular system	0.24925
1676	Heart failure	Other disorders of circulatory system	0.248294
1677	Septicemia	Pneumonitis due to solids and liquids	0.248194
1678	Surgical operation and other surgical procedures as the cause of abnormal reaction of patient, or of later complication, without mention of misadventure at the time of operation	Body mass index	0.248053
1679	Fracture of vertebral column with spinal cord lesion	Fracture of rib(s), sternum, larynx, and trachea	0.248017
1680	Other disorders of stomach and duodenum	Other disorders of peritoneum	0.247584
1681	Disorders of lipoid metabolism	Occlusion and stenosis of precerebral arteries	0.247215
1682	Essential hypertension	Diseases of esophagus	0.246769
1683	Transient organic psychotic conditions	Psychotropic agents causing adverse effects in therapeutic use	0.246703
1684	Heart failure	Other disorders of urethra and urinary tract	0.246472
1685	Surgical operation and other surgical procedures as the cause of abnormal reaction of patient, or of later complication, without mention of misadventure at the time of operation	Acquired absence of other organs and tissue	0.24621
1686	Chronic pulmonary heart disease	Chronic renal failure	0.246093
1687	Osteoarthrosis and allied disorders	Personal history of certain other diseases	0.245964
1688	Epilepsy	Personal history of certain other diseases	0.245418
1689	Disorders of mineral metabolism	Diseases of white blood cells	0.245289
1690	Chronic pulmonary heart disease	Other and unspecified aftercare	0.24492
1691	Iron deficiency anemias	Diverticula of intestine	0.24462
1692	Schizophrenic psychoses	Pneumonitis due to solids and liquids	0.244108
1693	Disorders of lipoid metabolism	Other diseases of endocardium	0.243969
1694	Epilepsy	Housing, household, and economic circumstances	0.243881
1695	Personal history of malignant neoplasm	Personal history of certain other diseases	0.243422
1696	Other paralytic syndromes	Symptoms involving head and neck	0.243151
1697	Pleurisy	Peritonitis	0.243141
1698	Other disorders of biliary tract	Complications affecting specified body systems, not elsewhere classified	0.243014
1699	Other diseases of pericardium	Other complications of procedures, not elsewhere classified	0.242869
1700	Diffuse diseases of connective tissue	Other disorders of soft tissues	0.241436
1701	Disorders of fluid, electrolyte, and acid-base balance	Problems with limbs and other problems	0.241107
1702	Other and unspecified protein-calorie malnutrition	Other disorders of biliary tract	0.240298
1703	Essential hypertension	Occlusion of cerebral arteries	0.240292
1704	Herpes simplex	Primarily systemic agents causing adverse effects in therapeutic use	0.239745
1705	Pain, not elsewhere classified	Other disorders of bone and cartilage	0.239345
1706	Diseases of esophagus	Other disorders of bone and cartilage	0.239099
1707	Intestinal obstruction without mention of hernia	Gastrointestinal hemorrhage	0.238641
1708	Other diseases of respiratory system	Symptoms involving respiratory system and other chest symptoms	0.237511
1709	Pneumonitis due to solids and liquids	Other ill-defined and unknown causes of morbidity and mortality	0.237504
1710	Hypotension	Symptoms involving urinary system	0.236885
1711	Injury to heart and lung	Other open wound of head	0.23684
1712	Fetus or newborn affected by maternal conditions which may be unrelated to present pregnancy	Other and ill-defined conditions originating in the perinatal period	0.236714
1713	Hypotension	Other and unspecified disorders of back	0.23645
1714	Atherosclerosis	Emphysema	0.235521
1715	Purpura and other hemorrhagic conditions	Acute renal failure	0.235491
1716	General symptoms	Symptoms involving digestive system	0.23495
1717	Essential hypertension	Hyperplasia of prostate	0.234631
1718	Disorders of plasma protein metabolism	Disorders of fluid, electrolyte, and acid-base balance	0.23438
1719	Other congenital anomalies of circulatory system	Other perinatal jaundice	0.234219
1720	Acute pulmonary heart disease	Chronic pulmonary heart disease	0.234215
1721	Intestinal infections due to other organisms	Certain adverse effects, not elsewhere classified	0.233949
1722	Disorders of lipoid metabolism	Osteoarthrosis and allied disorders	0.233908
1723	Pneumonia, organism unspecified	Empyema	0.232198
1724	Obesity and other hyperalimentation	Chronic pulmonary heart disease	0.232077
1725	Acute and subacute necrosis of liver	Certain adverse effects, not elsewhere classified	0.232058
1726	Chronic airways obstruction, not elsewhere classified	Other diseases of lung	0.231309
1727	Other and ill-defined cerebrovascular disease	Symptoms involving head and neck	0.231133
1728	Injury to other and unspecified intrathoracic organs	Certain early complications of trauma	0.230433
1729	Other and unspecified anemias	Functional digestive disorders, not elsewhere classified	0.229553
1730	Fracture of vertebral column without mention of spinal cord lesion	Fracture of tibia and fibula	0.228759
1731	Gout	Hypertensive renal disease	0.228326
1732	Other and ill-defined cerebrovascular disease	Symptoms involving nervous and musculoskeletal systems	0.228085
1733	Acquired hypothyroidism	Diseases of esophagus	0.227548
1734	Old myocardial infarction	Heart failure	0.2275
1735	Hemorrhoids	Other procedures, without mention of misadventure at the time of procedure, as the cause of abnormal reaction of patient, or of later complication	0.227467
1736	Other diseases of blood and blood-forming organs	Other symptoms involving abdomen and pelvis	0.227459
1737	Diabetes mellitus	Schizophrenic psychoses	0.227393
1738	Depressive disorder, not elsewhere classified	Personal history of certain other diseases	0.226906
1739	Other forms of chronic ischemic heart disease	Hyperplasia of prostate	0.22639
1740	Disorders of fluid, electrolyte, and acid-base balance	Iron deficiency anemias	0.225657
1741	Neurotic disorders	Depressive disorder, not elsewhere classified	0.225172
1742	Inflammatory and toxic neuropathy	Osteomyelitis, periostitis, and other infections involving bone	0.225052
1743	Coagulation defects	Other symptoms involving abdomen and pelvis	0.224698
1744	Disorders of fluid, electrolyte, and acid-base balance	Vascular insufficiency of intestine	0.224656
1745	Septicemia	Empyema	0.224601
1746	Heart failure	Chronic renal failure	0.224386
1747	Other perinatal jaundice	Twin, mate liveborn	0.223498
1748	Pneumonia, organism unspecified	Acute renal failure	0.22262
1749	Chronic renal failure	Personal history of certain other diseases	0.222487
1750	Disorders of fluid, electrolyte, and acid-base balance	Disorders resulting from impaired renal function	0.222405
1751	Nutritional marasmus	Intestinal obstruction without mention of hernia	0.222362
1752	Organic sleep disorders	Other and unspecified aftercare	0.222079
1753	Viral hepatitis	Liver abscess and sequelae of chronic liver disease	0.221766
1754	Purpura and other hemorrhagic conditions	Diseases of white blood cells	0.220866
1755	Other and unspecified anemias	Other disorders of kidney and ureter	0.220784
1756	Glaucoma	Other disorders of bone and cartilage	0.220701
1757	Essential hypertension	Organ or tissue replaced by other means	0.220471
1758	Gastric ulcer	Osteoarthrosis and allied disorders	0.220171
1759	Other paralytic syndromes	Other disorders of urethra and urinary tract	0.220143
1760	Atopic dermatitis and related conditions	Other respiratory conditions of fetus and newborn	0.220045
1761	Other disorders of intestine	Gastrointestinal hemorrhage	0.219948
1762	Other cellulitis and abscess	Complications peculiar to certain specified procedures	0.219683
1763	Intracerebral hemorrhage	Other and ill-defined cerebrovascular disease	0.219352
1764	Disorders of fluid, electrolyte, and acid-base balance	Intestinal obstruction without mention of hernia	0.21932
1765	Intestinal infections due to other organisms	Acute renal failure	0.218293
1766	Neurotic disorders	Functional digestive disorders, not elsewhere classified	0.218289
1767	Hypotension	Other disorders of bone and cartilage	0.218055
1768	Candidiasis	Certain adverse effects, not elsewhere classified	0.217793
1769	Organic sleep disorders	Chronic renal failure	0.217489
1770	Asthma	Other disorders of soft tissues	0.217313
1771	Endocrine and metabolic disturbances specific to the fetus and newborn	Other and ill-defined conditions originating in the perinatal period	0.217024
1772	Other disorders of peritoneum	Other disorders of gallbladder	0.216653
1773	Disorders of muscle, ligament, and fascia	Nonspecific findings on examination of blood	0.216235
1774	Other personal history presenting hazards to health	Convalescence and palliative care	0.216214
1775	Glaucoma	Essential hypertension	0.215908
1776	Disorders relating to short gestation and unspecified low birthweight	Fetal and neonatal hemorrhage	0.215796
1777	Other and unspecified anemias	Analgesics, antipyretics, and antirheumatics causing adverse effects in therapeutic use	0.2156
1778	Symptoms involving digestive system	Other personal history presenting hazards to health	0.2154
1779	Conditions involving the integument and temperature regulation of fetus and newborn	Single liveborn	0.214525
1780	Other ill-defined and unknown causes of morbidity and mortality	Other personal history presenting hazards to health	0.213684
1781	Disorders relating to short gestation and unspecified low birthweight	Infections specific to the perinatal period	0.212926
1782	Organic sleep disorders	Chronic airways obstruction, not elsewhere classified	0.21287
1783	Fracture of base of skull	Place of occurrence	0.212625
1784	Disorders of fluid, electrolyte, and acid-base balance	Water, mineral, and uric acid metabolism drugs causing adverse effects in therapeutic use	0.2126
1785	Fracture of face bones	Fracture of humerus	0.212243
1786	Pleurisy	Cholelithiasis	0.212149
1787	Acquired hypothyroidism	Diffuse diseases of connective tissue	0.210438
1788	Essential hypertension	Fall on or from stairs or steps	0.210263
1789	Other congenital anomalies of heart	Single liveborn	0.2091
1790	Nondependent abuse of drugs	Emphysema	0.209057
1791	Disorders of lipoid metabolism	Other postsurgical states	0.208367
1792	Disorders of fluid, electrolyte, and acid-base balance	Nonspecific findings on examination of blood	0.207714
1793	Acquired hypothyroidism	Hypotension	0.207176
1794	Purpura and other hemorrhagic conditions	Liver abscess and sequelae of chronic liver disease	0.206466
1795	Dermatophytosis	Chronic ulcer of skin	0.206384
1796	Other and unspecified disorders of back	Personal history of certain other diseases	0.206273
1797	Epilepsy	Symptoms involving nervous and musculoskeletal systems	0.206201
1798	Other congenital anomalies of circulatory system	Perinatal disorders of digestive system	0.20611
1799	Other and unspecified protein-calorie malnutrition	Other and unspecified disorders of the nervous system	0.205901
1800	Other organic psychotic conditions (chronic)	Symptoms involving urinary system	0.205623
1801	Fetal and neonatal hemorrhage	Special investigations and examinations	0.204477
1802	Fitting and adjustment of other device	Other and unspecified aftercare	0.204152
1803	Fracture of ankle	Injury to heart and lung	0.203578
1804	Essential hypertension	Angina pectoris	0.203031
1805	Other diseases of lung	Diseases of pancreas	0.203017
1806	Hemiplegia and hemiparesis	Symptoms involving digestive system	0.202815
1807	Pneumonitis due to solids and liquids	Intestinal obstruction without mention of hernia	0.202417
1808	Organic sleep disorders	Other disorders of circulatory system	0.202352
1809	Viral hepatitis	Peritonitis	0.202302
1810	Benign neoplasm of other parts of digestive system	Other complications of procedures, not elsewhere classified	0.202227
1811	Alcoholic psychoses	Fall on or from stairs or steps	0.202004
1812	Other conditions of brain	Cerebral laceration and contusion	0.201926
1813	Aortic aneurysm and dissection	Other complications of procedures, not elsewhere classified	0.20118
1814	Neurotic disorders	Chronic bronchitis	0.201136
1815	Organic sleep disorders	Other dependence on machines	0.200786
1816	Other and unspecified anemias	Surgical operation and other surgical procedures as the cause of abnormal reaction of patient, or of later complication, without mention of misadventure at the time of operation	0.200701
1817	Septicemia	Cholelithiasis	0.200248
1818	Other and unspecified disorders of the nervous system	Acute renal failure	0.199901
1819	Intestinal infections due to other organisms	Bacterial infection in conditions classified elsewhere and of unspecified site	0.199684
1820	Fracture of rib(s), sternum, larynx, and trachea	Certain early complications of trauma	0.199153
1821	Nondependent abuse of drugs	Other open wound of head	0.198298
1822	Heart failure	Complications peculiar to certain specified procedures	0.197577
1823	Diseases of esophagus	Gastric ulcer	0.197469
1824	Diverticula of intestine	Hyperplasia of prostate	0.19733
1825	Diseases of esophagus	Other and unspecified disorders of back	0.197168
1826	Nonspecific findings on examination of blood	Agents primarily affecting the cardiovascular system causing adverse effects in therapeutic use	0.197053
1827	Hypotension	General symptoms	0.196323
1828	Nondependent abuse of drugs	Asymptomatic human immunodeficiency virus [HIV] infection status	0.196173
1829	Diseases of other endocardial structures	Other rheumatic heart disease	0.194962
1830	Chronic renal failure	Personal history of malignant neoplasm	0.194645
1831	Diseases of white blood cells	Acute renal failure	0.194417
1832	Nonspecific findings on examination of blood	Convalescence and palliative care	0.193401
1833	Congenital anomalies of urinary system	Other congenital anomalies of limbs	0.192851
1834	Other and unspecified protein-calorie malnutrition	Symptoms involving skin and other integumentary tissue	0.192757
1835	Disorders relating to long gestation and high birthweight	Other respiratory conditions of fetus and newborn	0.192235
1836	Bulbus cordis anomalies and anomalies of cardiac septal closure	Other and ill-defined conditions originating in the perinatal period	0.192192
1837	Fracture of vertebral column without mention of spinal cord lesion	Injury to other intra-abdominal organs	0.191666
1838	Heart failure	Atherosclerosis	0.191568
1839	Organic sleep disorders	Pain, not elsewhere classified	0.191371
1840	Hypotension	Other personal history presenting hazards to health	0.191191
1841	Acute myocardial infarction	Other complications of procedures, not elsewhere classified	0.191078
1842	Fracture of base of skull	Injury to heart and lung	0.190873
1843	Disorders of fluid, electrolyte, and acid-base balance	Other disorders of urethra and urinary tract	0.190788
1844	Fracture of rib(s), sternum, larynx, and trachea	Fracture of pelvis	0.190697
1845	Alcoholic psychoses	General symptoms	0.190561
1846	Conduction disorders	Complications affecting specified body systems, not elsewhere classified	0.190554
1847	Slow fetal growth and fetal malnutrition	Other and ill-defined conditions originating in the perinatal period	0.190371
1848	Other peripheral vascular disease	Problems with limbs and other problems	0.190261
1849	Other diseases of respiratory system	Diseases of esophagus	0.1902
1850	Other and unspecified protein-calorie malnutrition	Other diseases of lung	0.189897
1851	Essential hypertension	Fall on same level from slipping, tripping, or stumbling	0.189594
1852	Other disorders of biliary tract	Certain adverse effects, not elsewhere classified	0.189483
1853	Diseases of pancreas	Certain adverse effects, not elsewhere classified	0.188637
1854	Disorders of fluid, electrolyte, and acid-base balance	Disorders of muscle, ligament, and fascia	0.188569
1855	Disorders of fluid, electrolyte, and acid-base balance	Chronic renal failure	0.188363
1856	Organ or tissue replaced by transplant	Other and unspecified aftercare	0.188189
1857	Diverticula of intestine	Personal history of certain other diseases	0.187806
1858	Other disorders of bone and cartilage	Personal history of malignant neoplasm	0.18777
1859	Disorders involving the immune mechanism	Asthma	0.187329
1860	Other diseases of endocardium	Surgical operation and other surgical procedures as the cause of abnormal reaction of patient, or of later complication, without mention of misadventure at the time of operation	0.187292
1861	Pneumonia, organism unspecified	Symptoms involving respiratory system and other chest symptoms	0.186585
1862	Bacterial infection in conditions classified elsewhere and of unspecified site	Attention to artificial openings	0.185577
1863	Disorders of lipoid metabolism	Other peripheral vascular disease	0.184704
1864	Purpura and other hemorrhagic conditions	Other venous embolism and thrombosis	0.18461
1865	Intestinal obstruction without mention of hernia	Diseases of pancreas	0.184181
1866	Chronic ulcer of skin	Infection with drug-resistant microorganisms	0.183986
1867	Other organic psychotic conditions (chronic)	Chronic renal failure	0.183813
1868	Other organic psychotic conditions (chronic)	Fall on same level from slipping, tripping, or stumbling	0.183553
1869	Other forms of chronic ischemic heart disease	Other peripheral vascular disease	0.18293
1870	Depressive disorder, not elsewhere classified	Osteoarthrosis and allied disorders	0.182525
1871	Depressive disorder, not elsewhere classified	Problems with limbs and other problems	0.182469
1872	Other bacterial pneumonia	Pneumonitis due to solids and liquids	0.182297
1873	Other personal history presenting hazards to health	Other postsurgical states	0.182226
1874	Hemolytic disease of fetus or newborn, due to isoimmunization	Single liveborn	0.181906
1875	Other disorders of urethra and urinary tract	Artificial opening status	0.181796
1876	Bulbus cordis anomalies and anomalies of cardiac septal closure	Endocrine and metabolic disturbances specific to the fetus and newborn	0.181686
1877	Other and unspecified anemias	Acute renal failure	0.181576
1878	Cardiac dysrhythmias	Other and unspecified fall	0.181277
1879	Alcohol dependence syndrome	Depressive disorder, not elsewhere classified	0.181009
1880	Acute myocardial infarction	Conduction disorders	0.180953
1881	Other disorders of peritoneum	Agents primarily affecting blood constituents causing adverse effects in therapeutic use	0.180826
1882	Other congenital anomalies of circulatory system	Other and ill-defined conditions originating in the perinatal period	0.180787
1883	Hemiplegia and hemiparesis	Problems with limbs and other problems	0.180463
1884	Obesity and other hyperalimentation	Other diseases of lung	0.180206
1885	Spondylosis and allied disorders	Organ or tissue replaced by other means	0.180171
1886	Adjustment reaction	Depressive disorder, not elsewhere classified	0.179728
1887	Neurotic disorders	Symptoms involving respiratory system and other chest symptoms	0.179575
1888	Organic sleep disorders	Personal history of certain other diseases	0.177936
1889	Iron deficiency anemias	Heart failure	0.177881
1890	Aortic aneurysm and dissection	Other disorders of kidney and ureter	0.177756
1891	Other and unspecified protein-calorie malnutrition	Other bacterial pneumonia	0.177697
1892	Fracture of vertebral column without mention of spinal cord lesion	Traumatic pneumothorax and hemothorax	0.177545
1893	Pleurisy	Diseases of pancreas	0.177297
1894	Essential hypertension	Diverticula of intestine	0.176818
1895	Fracture of pelvis	Fracture of other and unspecified parts of femur	0.176165
1896	Fetal and neonatal hemorrhage	Endocrine and metabolic disturbances specific to the fetus and newborn	0.176071
1897	Other and unspecified arthropathies	Personal history of certain other diseases	0.176052
1898	Other and unspecified arthropathies	Organ or tissue replaced by other means	0.175518
1899	Disorders of fluid, electrolyte, and acid-base balance	Pneumonia, organism unspecified	0.1751
1900	Bacterial infection in conditions classified elsewhere and of unspecified site	Symptoms involving digestive system	0.175097
1901	Diseases of white blood cells	Other personal history presenting hazards to health	0.174648
1902	Other and unspecified anemias	Depressive disorder, not elsewhere classified	0.174386
1903	Cardiac dysrhythmias	Organ or tissue replaced by other means	0.174294
1904	Chronic airways obstruction, not elsewhere classified	Artificial opening status	0.174101
1905	Candidiasis	Disorders of fluid, electrolyte, and acid-base balance	0.174032
1906	Other acute and subacute form of ischemic heart disease	Complications affecting specified body systems, not elsewhere classified	0.173704
1907	Disorders of lipoid metabolism	Personal history of certain other diseases	0.173483
1908	Secondary malignant neoplasm of respiratory and digestive systems	Other ill-defined and unknown causes of morbidity and mortality	0.173416
1909	Disorders of lipoid metabolism	Surgical operation and other surgical procedures as the cause of abnormal reaction of patient, or of later complication, without mention of misadventure at the time of operation	0.173344
1910	Slow fetal growth and fetal malnutrition	Other perinatal jaundice	0.172991
1911	Bacterial infection in conditions classified elsewhere and of unspecified site	Other and unspecified protein-calorie malnutrition	0.172836
1912	Certain early complications of trauma	Other motor vehicle traffic accident involving collision with another motor vehicle	0.172767
1913	Fracture of face bones	Fracture of rib(s), sternum, larynx, and trachea	0.172683
1914	Injury to heart and lung	Injury to liver	0.172589
1915	Atherosclerosis	Hypotension	0.17255
1916	Other and unspecified anemias	Personal history of certain other diseases	0.172206
1917	Disorders relating to short gestation and unspecified low birthweight	Observation and evaluation of newborns and infants for suspected condition not found	0.172203
1918	Adjustment reaction	Pain, not elsewhere classified	0.171972
1919	Other procedures, without mention of misadventure at the time of procedure, as the cause of abnormal reaction of patient, or of later complication	Problems with limbs and other problems	0.171769
1920	Epilepsy	Symptoms involving head and neck	0.171688
1921	Secondary and unspecified malignant neoplasm of lymph nodes	Primarily systemic agents causing adverse effects in therapeutic use	0.171167
1922	Pneumonitis due to solids and liquids	Disorders of muscle, ligament, and fascia	0.171134
1923	Chronic pulmonary heart disease	Other disorders of circulatory system	0.171042
1924	Disorders of function of stomach	Attention to artificial openings	0.170241
1925	Pain, not elsewhere classified	Personal history of certain other diseases	0.170019
1926	Essential hypertension	Other disorders of kidney and ureter	0.169926
1927	Fetus or newborn affected by maternal conditions which may be unrelated to present pregnancy	Observation and evaluation of newborns and infants for suspected condition not found	0.169874
1928	Depressive disorder, not elsewhere classified	Asthma	0.169794
1929	Disorders of fluid, electrolyte, and acid-base balance	Other organic psychotic conditions (chronic)	0.169748
1930	Spondylosis and allied disorders	Other disorders of bone and cartilage	0.16968
1931	Myeloid leukemia	Symptoms involving skin and other integumentary tissue	0.169673
1932	Other and unspecified protein-calorie malnutrition	Intestinal obstruction without mention of hernia	0.168763
1933	Diseases of pancreas	Acute renal failure	0.168496
1934	Multiple myeloma and immunoproliferative neoplasms	Chronic renal failure	0.168225
1935	Aplastic anemia	Other symptoms involving abdomen and pelvis	0.167901
1936	General symptoms	Symptoms involving nervous and musculoskeletal systems	0.167782
1937	Other disorders of urethra and urinary tract	Other disorders of bone and cartilage	0.167466
1938	Other diseases of blood and blood-forming organs	Diseases of pancreas	0.16721
1939	Disorders of lipoid metabolism	Chronic renal failure	0.166055
1940	Chronic pulmonary heart disease	Chronic airways obstruction, not elsewhere classified	0.165486
1941	Other diseases of endocardium	Hyperplasia of prostate	0.165475
1942	Other disorders of urethra and urinary tract	Other and unspecified fall	0.165054
1943	Other bacterial pneumonia	Complications peculiar to certain specified procedures	0.165035
1944	Neurotic disorders	Other ill-defined and unknown causes of morbidity and mortality	0.165006
1945	Other and unspecified disorders of the nervous system	Other procedures, without mention of misadventure at the time of procedure, as the cause of abnormal reaction of patient, or of later complication	0.164426
1946	Heart failure	Pneumonitis due to solids and liquids	0.164089
1947	Other forms of chronic ischemic heart disease	Chronic renal failure	0.163463
1948	Disorders of fluid, electrolyte, and acid-base balance	Psychotropic agents causing adverse effects in therapeutic use	0.163029
1949	Transient organic psychotic conditions	Depressive disorder, not elsewhere classified	0.162919
1950	Hyperplasia of prostate	Other personal history presenting hazards to health	0.162838
1951	Drug psychoses	Nondependent abuse of drugs	0.162728
1952	Conditions involving the integument and temperature regulation of fetus and newborn	Elective surgery for purposes other than remedying health states	0.162162
1953	Other disorders of bone and cartilage	Symptoms involving urinary system	0.161976
1954	Candidiasis	Purpura and other hemorrhagic conditions	0.161923
1955	Obesity and other hyperalimentation	Other and unspecified aftercare	0.161725
1956	Alcohol dependence syndrome	Place of occurrence	0.161614
1957	Acute pulmonary heart disease	Pleurisy	0.161005
1958	Gastrointestinal hemorrhage	Acute renal failure	0.160036
1959	Obesity and other hyperalimentation	General symptoms	0.159889
1960	Symptoms involving head and neck	Personal history of certain other diseases	0.159479
1961	Disorders of lipoid metabolism	Other and unspecified arthropathies	0.159311
1962	Chronic liver disease and cirrhosis	Acute renal failure	0.159198
1963	Need for other prophylactic vaccination and inoculation against single diseases	Health supervision of infant or child	0.158913
1964	Primarily systemic agents causing adverse effects in therapeutic use	Other specified personal exposures and history presenting hazards to health	0.158376
1965	Diverticula of intestine	Other postsurgical states	0.158107
1966	Inflammatory and toxic neuropathy	Chronic renal failure	0.157857
1967	Other and unspecified disorders of back	Curvature of spine	0.157154
1968	Other respiratory conditions of fetus and newborn	Endocrine and metabolic disturbances specific to the fetus and newborn	0.156875
1969	Intestinal infections due to other organisms	Other disorders of urethra and urinary tract	0.156831
1970	Agents primarily affecting blood constituents causing adverse effects in therapeutic use	Personal history of certain other diseases	0.156821
1971	Functional digestive disorders, not elsewhere classified	Other ill-defined and unknown causes of morbidity and mortality	0.156668
1972	Inflammatory and toxic neuropathy	Other peripheral vascular disease	0.156563
1973	Other disorders of biliary tract	Other complications of procedures, not elsewhere classified	0.156383
1974	Disorders of function of stomach	Other cellulitis and abscess	0.15621
1975	Disorders of fluid, electrolyte, and acid-base balance	Other ill-defined and unknown causes of morbidity and mortality	0.156053
1976	Infections of kidney	Other disorders of kidney and ureter	0.15538
1977	Gout	Obesity and other hyperalimentation	0.155229
1978	Acute renal failure	Water, mineral, and uric acid metabolism drugs causing adverse effects in therapeutic use	0.15516
1979	Pain, not elsewhere classified	Other diseases of respiratory system	0.154801
1980	Other conditions of brain	Disorders of muscle, ligament, and fascia	0.154758
1981	Fracture of scapula	Injury to heart and lung	0.154733
1982	Depressive disorder, not elsewhere classified	Disorders of function of stomach	0.154465
1983	Nondependent abuse of drugs	Other motor vehicle traffic accident involving collision with another motor vehicle	0.154182
1984	Infections of kidney	Certain adverse effects, not elsewhere classified	0.153826
1985	Acquired hypothyroidism	Disorders of lipoid metabolism	0.153509
1986	Agents primarily affecting blood constituents causing adverse effects in therapeutic use	Organ or tissue replaced by other means	0.153422
1987	Organic sleep disorders	Other diseases of lung	0.153377
1988	Cerebral laceration and contusion	Place of occurrence	0.152904
1989	Diseases of white blood cells	Functional digestive disorders, not elsewhere classified	0.152849
1990	Occlusion and stenosis of precerebral arteries	Personal history of certain other diseases	0.152804
1991	Vascular insufficiency of intestine	Other complications of procedures, not elsewhere classified	0.152259
1992	Chronic renal failure	Organ or tissue replaced by transplant	0.151764
1993	Essential hypertension	Spondylosis and allied disorders	0.151066
1994	Traumatic pneumothorax and hemothorax	Other motor vehicle traffic accident involving collision with another motor vehicle	0.150965
1995	Other paralytic syndromes	Epilepsy	0.150874
1996	Disorders of lipoid metabolism	Other and unspecified aftercare	0.150609
1997	Osteoarthrosis and allied disorders	Surgical operation and other surgical procedures as the cause of abnormal reaction of patient, or of later complication, without mention of misadventure at the time of operation	0.150579
1998	Disorders of fluid, electrolyte, and acid-base balance	Transient organic psychotic conditions	0.150418
1999	Malignant neoplasm of liver and intrahepatic bile ducts	Liver abscess and sequelae of chronic liver disease	0.150385
[truncated: 805 more rows]
